# Supplementary material for: Transient telomere uncapping triggers telomeric and subtelomeric rearrangements
Source: EMBO Rep. 2026 Feb 17;27(6):1607–31. doi: 10.1038/s44319-026-00717-4 (PMC13022453; doi:10.1038/s44319-026-00717-4)
Supplement: Supplementary file 4 — Dataset EV1 [file 44319_2026_717_MOESM4_ESM.zip]

Archive with 4 entries (4 files):
- Dataset EV1 Legend.rtf
- __MACOSX/._Dataset EV1 Legend.rtf
- yT1291_Yelement_sequences.fasta
- __MACOSX/._yT1291_Yelement_sequences.fasta
