# Supplementary material for: Transient telomere uncapping triggers telomeric and subtelomeric rearrangements
Source: EMBO Rep. 2026 Feb 17;27(6):1607–31. doi: 10.1038/s44319-026-00717-4 (PMC13022453; doi:10.1038/s44319-026-00717-4)
Supplement: Supplementary file 4 — Dataset EV1 [file 44319_2026_717_MOESM4_ESM.zip › yT1291_Yelement_sequences.fasta]

>Chr_I:238013-243483
TATATATATGTCACTGTATTGCATGCTGGATGGTGTTAGACAAGGCCGTAGGGACATATA
GCATCTAGGAAGTAACCTTGTACGAAAATAGGCAATATTTCCTGTTTAGGCGATTGGGAC
GCAGATTTTAGTCCAACGATCTAGCGTCAAGGAATTTTTTTATAGTGGGACATTGCACCA
AGGAAGTAACTTGATACGTCGTGGGTGAATGGGTCTGTTTTCTTATTCGGCGGGGTAATA
CATTTTTGGGGGAAGTTTGTCTGTCTGACGCGCCATATGTAGGTACGCCAAAAAGGGCTC
CTCTACTTCGAAGCGCGAGGTCGTATACCTAATAAGGAAATGTAATTTATAACTTTCTAT
TATATTGGTCTTTTCGAGAGCGGAAGAAGTTGTAGGCTAAGCGCAGGCTAAGCGTAGGTC
CATGTTTGAAGTATCCAAGAGAATATCCACGAATCCTGGTTCTCCTCGACTAAGCAGATA
GTTAAGATACTGTGCACCATGGAAATTGAAAACGAAAGTGCGTACCGACTACTTTATTTT
TGCAGGCCGGAAATCAAGCGATGAATGAGACATCCTTCTGTTTTCTATGTTGTGCTTGAA
GGGGACAGACAGTCGCTTATCTTAGTGAGATTTCTTATTAACTGAATTTTCTTTGCTGCT
GCTGGAGATTTGCACCTGCATAGCGCAGATTCTGCATCTTCTCAATAGCTTAATTATTAC
ATTCTTAGATGATGATAAGACGGAAACTGGACAATCTTTTGTTTATATTGATGGATTTCT
TGTCAAAAAGCATAACAATCAACATACTATTGTTAATTTCGAAACTTACAAAAATAAAAT
GAAAGTTTCCGATAGGCGTAAGTTTGAAAAAGCAAACTTTGACGAGTTTGAGTCGGCTCT
AAATAACAAAAACGACTTGGTACATTGTCCCTCAATAACTTTATTTGAATCGATCCCCAC
GGAAGTGCGGTCATTCTACGAAGACGAAAAGTCTGGCCTAATCAAAGTGGTAAAATTCAG
AACTGGTGCAATGAATAGGAAAAGGTCTTTTGAAAAAATTGTCATTTCCGTCATGGTCGG
GAAAAATGTACAAAAGTTCCTGACATTTGTTGAAGACGAACCAGATTTCCAGGGCGGACC
AATCCCTTCAAAGTATCTTATTCCCAAGAAAATCAACTTGATGGTCTACACGTTGTTTCA
AGTGCATACTTTGAAATTCAATAGAAAGGATTACGATACCCTTTCTCTTTTTTACCTCAA
CAGAGGATACTATAATGAGTTGAGTTTTCCGTGTCCTGGAACGTTGTCACGAAATAGCGA
GTGCCAGGCCGAACGACAGCTCTACGATGCGTACTTTCACTGACTTTGTTTCTGGCGCAC
CTATTGTAAGGAGTCTTCAGAAAAGCACCATAAGGAAATATGGGTACAATTTGGCACCCC
ACATGTTTTTGTTACTACACGTAGATGAGCTATCGATTTTTTCTGCATACCAAGCAAGTT
TACCTGGCGAAAAGAAAGTCGACACAGAGCGGCTGAAGCGTGATCTATGCCCACGTAAAC
CCATTGAGATAAAGTACTTTTCACAGATATGTAACGATATGATGAACAAAAAGGACCGAT
TGGGTGATGTTTTGCGTGTGTGCTGCCCAAGTTGAGAAGAGATACTAACAAAATGACCGC
GGCTCTCAAAAATAATTGACGAGCTTACGGTGATACGCTTACCGTTATCCAGAGCTACAG
CGCAACGTATACGTCGACGATACAACAAGAACGGTTCATCGGAGCCTCGACTAAAGACGC
TTGACGGACTCACTTCCGAGCGCTGGATTCAATGGTTAGGCCTTGAAAGCGACTACCATT
GTTCATTCTCTAGTACTCGGAATGCGGAAGACGTAGTGGCAGGTGAGGCGGCGAGTTCAG
ATCATGATCAAAAAATTTCAAGAGTAACGCGAAAAAGGCCCCGAGAGCCCAAGAGTACAA
ACGATATCCTCGTCGCAGGCCAGAAACTCTTTGGCAGCTCCTTTGAATTCAGGGACTTGC
ATCAGTTGCGCTTATGTCATGAAATATACATGGCAGACACACCCTCTGTGGCAGTACAGG
CCCCACCGGGCTATGGTAAGACGGAGTTATTTCATCTCCCCTTGATAGCACTGGCGTCTA
AGGGCGACGTGAAATATGTGTCGTTTCTGTTTGTACCGTACACAGTGTTGCTTGCTAATT
GCATGATCAGGTTGGGCCGACGCGGTTGCTTGAATGTGGCCCCTGTAAGAAACTTTATTG
AAGAAGGTTACGATGGCGTTACTGATTTATACGTGGGGATCTACGATGATCTTGCTAGCA
CTAATTTCACAGACAGGATAGCTGCGTGGGAGAATATTGTTGAGTGCACCTTTAGGACCA
ACAACGTAAAATTGGGTTACCTCATTGTAGATGAGTTTCACAACTTTGAAACGGAGGTCT
ACCGGCAGTCGCAATTTGGGGGCATAACTAACCTTGATTTTGACGCTTTTGAGAAAGCAA
TCTTTTTGAGCGGCACAGCCCCTGAGGCTGTAGCTGATGCTGCGTTGCAGCGTATTGGGC
TTACGGGACTGGCCAAGAAGTCGATGGACATCAACGAGCTCAAACGGTCGGAAGATCTCA
GCAGAGGTCTATCCAGCTATCCAACACGGATGTTTAATCTAATCAAGGAGAAATCCGAGG
TGCCTTTAGGGCATGTTCATAAAATTTGGAAGAAAGTGGAATCACAGCCCGAAGAAGCAC
TGAAGCTTCTTTTAGCCCTCTTTGAAATTGAACCAGAGTCGAAGGCCATTGTAGTTGCAA
GCACAACCAACGAAGTGGAAGAATTGGCCTGCTCTTGGAGAAAGTATTTTAGGGTGGTAT
GGATACACGGGAAGCTGGGTGCTGCAGAAAAGGTGTCTCGCACAAAGGAGTTTGTCACTG
ACGGTAGCATGCGAGTTCTCATCGGAACGAAATTAGTGACTGAAGGAATTGACATTAAGC
AATTGATGATGGTGATCATGCTTGATAATAGACTTAATATTATTGAGCTCATTCAAGGCG
TAGGGAGACTAAGAGATGGGGGCCTCTGTTATCTATTATCTAGAAAAAACAGTTGGGCGG
CAAGGAATCGTAAGGGTGAATTACCACCGATTAAGGAAGGCTGTATAACCGAACAGGTAC
GCGAGTTCTATGGACTTGAATCAAAGAAAGGAAAAAAGGGCCAGCATGTTGGATGCTGTG
GCTCCAGGACAGACCTGTCTGCTGACACAGTGGAACTGATAGAAAGAATGGACAGATTGG
CTGAAAAACAGGCGACAGCTTCCATGTCGATCATTGCGTTACCGTCTAGCTTCCAGGAGA
GCAATAGCAGTGACAGGTGCAGAAAGTATTGCAGCAGTGATGAGGACAGCGACACGTGCA
TTCATGGTAGTGCTAATGCCAGTACCAATGCGACTACCAACTCCAGCACTAATGCTACTA
CCACTGCCAGCACCAACGTCAGGACTAGTGCTACTACCACTGCCAGCATCAACGTCAGGA
CTAGTGCGATTACCACTGAAAGTACCAACTCCAGCACTAATGCTACTACCACTGCCAGCA
CCAACGTCAGGACTAGTGCTACTACCACTGCCAGCATCAACGTCAGGACTAGTGCGACTA
CCACTGAAAGTACCAACTCCAACACTAGTGCTACTACCACCGAAAGTACCGACTCCAACA
CTAGTGCTACTACCACCGAAAGTACCGACTCCAACACTAGTGCTACTACCACTGCTAGCA
CCAACTCCAGCACTAATGCCACTACCACTGCTAGCACCAACTCCAGCACTAATGCCACTA
CCACTGAAAGTACCAACGCTAGTGCCAAGGAGGACGCCAATAAAGATGGCAATGCTGAGG
ATAATAGATTCCATCCAGTCACCGACATTAACAAAGAGTCGTATAAGCGGAAAGGGAGTC
AAATGGTTTTGCTAGAGAGAAAGAAACTGAAAGCACAATTTCCCAATACTTCCGAGAATA
TGAATGTCTTACAGTTTCTTGGATTTCGGTCTGACGAAATTAAACATCTTTTCCTCTATG
GTATTGACGTATACTTCTGCCCAGAGGGAGTATTCACACAATACGGATTATGCAAGGGCT
GTCAAAAGATGTTCGAGCTCTGTGTCTGTTGGGCTGGCCAGAAAGTATCGTATCGGAGGA
TGGCTTGGGAAGCACTAGCTGTGGAGAGAATGCTGCGAAATGACGAGGAATACAAAGAAT
ACTTGGAAGACATCGAGCCATATCATGGGGACCCTGTAGGATATTTGAAATATTTTAGCG
TAAAAAGGGGAGAGATCTACTCTCAGATACAGAGAAATTATGCTTGGTACCTGGCCATTA
CTAGAAGAAGAGAAACAATTAGTGTATTGGATTCGACAAGAGGCAAGCAAGGGAGCCAAG
TTTTCCGCATGTCTGGAAGGCAGATCAAAGAGTTGTATTATAAAGTATGGAGCAACTTGC
GTGAATCGAAGACAGAGGTGCTGCAGTACTTTTTGAACTGGGACGAGAAAAAGTGCCGGG
AAGAATGGGAGGCAAAAGACGATACGGTCTTTGTGGAAGCGCTCGAGAAAGTTGGAGTTT
TTCAGCGTTTGCGTTCCATGACGAGCGCTGGACTGCAGGGTCCGCAGTACGTCAAGCTGC
AGTTTAGCAGGCATCATCGACAGTTGAGGAGCAGATATGAATTAAGTCTAGGAATGCACT
TGCGAGATCAGCTTGCGCTGGGAGTTACCCCATCTAAAGTGCCGCATTGGACGGCATTCC
TGTCGATGCTGATAGGGCTGTTCTACAATAAAACATTTCGGCAGAAACTGGAATATCTTT
TGGAGCAGATTTCGGAGGTGTGGTTGTTACCACATTGGCTTGATTTGGCAAACGTTGAAG
TTCTCGCTGCAGATAACACGAGGGTACCGCTGTACATGCTGATGGTAGCGGTTCACAAAG
AGCTGGATAGCGATGATGTTCCAGACGGTAGATTTGATATAATATTACTATGTAGAGATT
CGAGCAGAGAAGTTGGAGAGTGAAGGAAATTGTTGTTACGAAAGTCAGTGATTATGTATT
GTGTAGTATAGTATATTGTAAGAAATTTTTTTTTCTAGGGAATATGCGTTTTGATGTAGT
AGTATTTCACTGTTTTGATTTAGTGTTTGTTGCACGGCAGTAGCGAGAGACAAGTGGGAA
AGAGTAGGATAAAAAGACAATCTATAAAAAGTAAACATAAAATAAAGGTAGTAAGTAGCT
TTTGGTTGAACATCCGGGTAAGAGACAACAGGGCTTGGAGGAGACGTACATGAGGGCTAT
TTAGGGCTATTTAGGGCTATGTAGAAGTGCTGTAGGGCTAAAGAACAGGGTTTCATTTTC
ATTTTTTTTTTTAATTTCGGTCAGAAAGCCGGGTAAGGTATGACAGCGAGAGTAGAGGTA
GATGTGAAAAG
>Chr_I:243767-249172
TATATATATGTCACTGTATTGCATGCTGGATGGTGTTAGACAAGGCCGTAGGGACATATA
GCATCTAGGAAGTAACCTTGTACGAAAATAGGCAATATTTCCTGTTTAGGCGATTGGGAC
GCAGATTTTAGTCCAACGATCTAGCGTCAAGGAATTTTTTTATAGTGGGACATTGCACCA
AGGAAGTAACTTGATACGTCGTGGGTGAATGGGTCTGTTTTCTTATTCGGCGGGGTAATA
CATTTTTGGGGGAAGTTTGTCTGTCTGACGCGCCATATGTAGGTACGCCAAAAAGGGCTC
CTCTACTTCGAAGCGCGAGGTCGTATACCTAATAAGGAAATGTAATTTATAACTTTCTAT
TATATTGGTCTTTTCGAGAGCGGAAGAAGTTGTAGGCTAAGCGCAGGCTAAGCGTAGGTC
CATGTTTGAAGTATCCAAGAGAATATCCACGAATCCTGGTTCTCCTCGACTAAGCAGATA
GTTAAGATACTGTGCACCATGGAAATTGAAAACGAAAGTGCGTACCGACTACTTTATTTT
TGCAGGCCGGAAATCAAGCGATGAATGAGACATCCTTCTGTTTTCTATGTTGTGCTTGAA
GGGGACAGACAGTCGCTTATCTTAGTGAGATTTCTTATTAACTGAATTTTCTTTGCTGCT
GCTGGAGATTTGCACCTGCATAGCGCAGATTCTGCATCTTCTCAATAGCTTAATTATTAC
ATTCTTAGATGATGATAAGACGGAAACTGGACAATCTTTTGTTTATATTGATGGATTTCT
TGTCAAAAAGCATAACAATCAACATACTATTGTTAATTTCGAAACTTACAAAAATAAAAT
GAAAGTTTCCGATAGGCGTAAGTTTGAAAAAGCAAACTTTGACGAGTTTGAGTCGGCTCT
AAATAACAAAAACGACTTGGTACATTGTCCCTCAATAACTTTATTTGAATCGATCCCCAC
GGAAGTGCGGTCATTCTACGAAGACGAAAAGTCTGGCCTAATCAAAGTGGTAAAATTCAG
AACTGGTGCAATGAATAGGAAAAGGTCTTTTGAAAAAATTGTCATTTCCGTCATGGTCGG
GAAAAATGTACAAAAGTTCCTGACATTTGTTGAAGACGAACCAGATTTCCAGGGCGGACC
AATCCCTTCAAAGTATCTTATTCCCAAGAAAATCAACTTGATGGTCTACACGTTGTTTCA
AGTGCATACTTTGAAATTCAATAGAAAGGATTACGATACCCTTTCTCTTTTTTACCTCAA
CAGAGGATACTATAATGAGTTGAGTTTTCCGTGTCCTGGAACGTTGTCACGAAATAGCGA
GTGCCAGGCCGAACGACAGCTCTACGATGCGTACTTTCACTGACTTTGTTTCTGGCGCAC
CTATTGTAAGGAGTCTTCAGAAAAGCACCATAAGGAAATATGGGTACAATTTGGCACCCC
ACATGTTTTTGTTACTACACGTAGATGAGCTATCGATTTTTTCTGCATACCAAGCAAGTT
TACCTGGCGAAAAGAAAGTCGACACAGAGCGGCTGAAGCGTGATCTATGCCCACGTAAAC
CCATTGAGATAAAGTACTTTTCACAGATATGTAACGATATGATGAACAAAAAGGACCGAT
TGGGTGATGTTTTGCGTGTGTGCTGCCCAAGTTGAGAAGAGATACTAACAAAATGACCGC
GGCTCTCAAAAATAATTGACGAGCTTACGGTGATACGCTTACCGTTATCCAGAGCTACAG
CGCAACGTATACGTCGACGATACAACAAGAACGGTTCATCGGAGCCTCGACTAAAGACGC
TTGACGGACTCACTTCCGAGCGCTGGATTCAATGGTTAGGCCTTGAAAGCGACTACCATT
GTTCATTCTCTAGTACTCGGAATGCGGAAGACGTAGTGGCAGGTGAGGCGGCGAGTTCAG
ATCATGATCAAAAAATTTCAAGAGTAACGCGAAAAAGGCCCCGAGAGCCCAAGAGTACAA
ACGATATCCTCGTCGCAGGCCAGAAACTCTTTGGCAGCTCCTTTGAATTCAGGGACTTGC
ATCAGTTGCGCTTATGTCATGAAATATACATGGCAGACACACCCTCTGTGGCAGTACAGG
CCCCACCGGGCTATGGTAAGACGGAGTTATTTCATCTCCCCTTGATAGCACTGGCGTCTA
AGGGCGACGTGAAATATGTGTCGTTTCTGTTTGTACCGTACACAGTGTTGCTTGCTAATT
GCATGATCAGGTTGGGCCGACGCGGTTGCTTGAATGTGGCCCCTGTAAGAAACTTTATTG
AAGAAGGTTACGATGGCGTTACTGATTTATACGTGGGGATCTACGATGATCTTGCTAGCA
CTAATTTCACAGACAGGATAGCTGCGTGGGAGAATATTGTTGAGTGCACCTTTAGGACCA
ACAACGTAAAATTGGGTTACCTCATTGTAGATGAGTTTCACAACTTTGAAACGGAGGTCT
ACCGGCAGTCGCAATTTGGGGGCATAACTAACCTTGATTTTGACGCTTTTGAGAAAGCAA
TCTTTTTGAGCGGCACAGCCCCTGAGGCTGTAGCTGATGCTGCGTTGCAGCGTATTGGGC
TTACGGGACTGGCCAAGAAGTCGATGGACATCAACGAGCTCAAACGGTCGGAAGATCTCA
GCAGAGGTCTATCCAGCTATCCAACACGGATGTTTAATCTAATCAAGGAGAAATCCGAGG
TGCCTTTAGGGCATGTTCATAAAATTTGGAAGAAAGTGGAATCACAGCCCGAAGAAGCAC
TGAAGCTTCTTTTAGCCCTCTTTGAAATTGAACCAGAGTCGAAGGCCATTGTAGTTGCAA
GCACAACCAACGAAGTGGAAGAATTGGCCTGCTCTTGGAGAAAGTATTTTAGGGTGGTAT
GGATACACGGGAAGCTGGGTGCTGCAGAAAAGGTGTCTCGCACAAAGGAGTTTGTCACTG
ACGGTAGCATGCAAGTTCTCATCGGAACGAAATTAGTGACTGAAGGAATTGACATTAAGC
AATTGATGATGGTGATCATGCTTGATAATAGACTTAATATTATTGAGCTCATTCAAGGTG
TAGGGAGACTAAGAGATGGGGGCCTCTGTTATCTATTATCTAGAAAAAACAGTTGGGCGG
CAAGGAATCGTAAGGGTGAATTACCACCAATTAAGGAAGGCTGTATAACCGAACAGGTAC
GCGAGTTCTATGGACTTGAATCAAAGAAAGGAAAAAAGGGCCAGCATGTTGGATGCTGTG
TCTGCTGACACAGTGGAACTGATAGAAAGAATGGACAGATTGGCTGAAAAACAGGCGACA
GCTTCCATGTCGATCGTTGCGTTACCGTCTAGCTTCCAGGAGAGCAATAGCAGTGACAGG
TGCAGAAAGTATTGCAGCAGTGATGAGGACAGCGACACGTGCATTCATGGTAGTGCTAAT
GCCAGTACTAACGCCAGTACTAATGCGATTACCACTGCTAGTACCAACGTCAGGACTAAT
GCGACTACCAATGCTAGTACTAATGCGACTACCAATGCCAGTACCAATGCCAGTACCAAT
GCGACTACCAATGCCAGTACCAATGCGACTACCAACTCCAGCACTAATGCTACTACCACT
GCCAGCACCAACGTCAGGACTAGTGCTACTACCACTGCCAGCATCAACGTCAGGACTAGT
GCTACTACCACTGAAAGTACCAACTCCAGCACTAATGCGACTACCACTGCCAGCATCAAC
GTCAGGACTAGTGCGACTACCACTGCCAGCATCAACGTCAGGACTAATGCTACTACCACT
GCCAGCACCAACGCTAGTGCCAAGGAGGACGCCAATAAAGATGGCAATGCTGAGGATAAT
AGATTCCATCCAGTCACCGACATTAACAAAGAGTCGTATAAGCGGAAAGGGAGTCAAATG
GTTTTGCTAGAGAGAAAGAAACTGAAAGCACAATTTCCCAATACTTCCGAGAATATGAAT
GTCTTACAGTTTCTTGGATTTCGGTCTGACGAAATTAAACATCTTTTCCTCTATGGTATT
GACGTATACTTCTGCCCAGAGGGAGTATTCACACAATACGGATTATGCAAGGGCTGTCAA
AAGATGTTCGAGCTCTGTGTCTGTTGGGCTGGCCAGAAAGTATCGTATCGGAGGATGGCT
TGGGAAGCACTAGCTGTGGAGAGAATGCTGCGAAATGACGAGGAATACAAAGAATACTTG
GAAGACATCGAGCCATATCATGGGGACCCTGTAGGGTATTTGAAATTTTTTAGCGTAAAA
AGGGGAGAGATCTACTCTCAGATACAGAGAAATTATGCTTGGTACCTGGCCATTACTAGA
AGAAGAGAAACAATTAGTGTATTGGATTCGACAAGAGGCAAGCAAGGGAGCCAAGTTTTC
CGCATGTCTGGAAGGCAGATCAAAGAGTTGTATTATAAAGTATGGAGCAACTTGCGTGAA
TCGAAGACAGAGGTGCTGCAGTACTTTTTGAACTGGGACGAGAAAAAGTGCCGGGAAGAA
TGGGAGGCAAAAGACGATACGGTCTTTGTGGAAGCGCTCGAGAAAGTTGGAGTTTTTCAG
CGTTTGCGTTCCATGACGAGCGCTGGACTGCAGGGTCCGCAGTACGTCAAGCTGCAGTTT
AGCAGGCATCATCGACAGTTGAGGAGCAGATATGAATTAAGTCTAGGAATGCACTTGCGA
GATCAGCTTGCGCTGGGAGTTACCCCATCTAAAGTGCCGCATTGGACGGCATTCCTGTCG
ATGCTGATAGGGCTGTTCTACAATAAAACATTTCGGCAGAAACTGGAATATCTTTTGGAG
CAGATTTCGGAGGTGTGGTTGTTACCACATTGGGTTGATTTGGCAAACGTTGAAGTTCTC
GCTGCAGATAACACGAGGGTACCGCTGTACATGCTGATGGTAGCGGTTCACAAAGAGCTG
GATAGCGATGATGTTCCAGACGGTAGATTTGATATAATATTACTATGTAGAGATTCGAGC
AGAGAAGTTGGAGAGTGAAGGAAATTGTTGTTACGAAAGTCAGTGATTATGTATTGTGTA
GTATAGTATATTGTAAGAAATTTTTTTTTCTAGGGAATATGCGTTTTGATGTAGTAGTAT
TTCACTGTTTTGATTTAGTGTTTGTTGCACGGCAGTAGCGAGAGACAAGTGGGAAAGAGT
AGGATAAAAAGACAATCTATAAAAAGTAAACATAAAATAAAGGTAGTAAGTAGCTTTTGG
TTGAACATCCGGGTAAGAGACAACAGGGCTTGGAGGAGACGTACATGAGGGCTATTTAGG
GCTATTTAGGGCTATGTAGAAGTGCTGTAGGGCTAAAGAACAGGGTTTCATTTTCATTTT
TTTTTTTAATTTCGGTCAGAAAGCCGGGTAAGGTATGACAGCGAGAGTAGAGGTAGATGT
GAAAAG
>Chr_II:351-6331
TATATATATATGTCACTGTATTGCATGCTGGATGGTGTTAGACAAGGCCGTAGGGACATA
TAGCATCTAGGAAGTAACCTTGTACGAAAATAGGCAATATTTCCTGTTTAGGCGATTGTG
ACGCAGATTTTAGTCCAACGATCTAGCGTCAAGGAATTTTTTTATAGTGGGACATTGCAC
CAAGGAAGTAACTTGATACGTCGTGGGTGAATGGGTCTGTTTTCTTATTCGGCGGGGTAA
TACATTTTTTGGGGGAAGTTTGTCTGTCTGACGCGCCATATGTAGGTACGCCAAAAAGGG
CTCCTCTACTTCGAAGCGCGAGGTCGTATACCTAATAAGGAAATGTAATTTATAACTTTT
TATTATATTGGTCTTTTCGAGAGCGGAACGTAGGTCCATGTTTAAAGTATCCAAGAGAAT
ATCCACGAAGCGGCTGAGCAACGAACAGAATCCTGGTTCTCCTCGACTAAGCAGATAGTT
AAGATACTGTGCACCATGGAAATTGAAAACGAAAGTACGTACCGACTACTTTATTTTTGC
AGGCCGGAAATCAAGCGATGAATGAGACATCCTTCTGTTTTCTATGTTGTGCTTGAAGGG
GACAGACAGTCGCTTATCTTAGTGAGATTTCTTATTAACTGAATTTTCTTTGCTGCTGCT
GGAGATTTGCACCTGCATAGCGCAGATTCTGCTTCTTCTCAATAGAGTAGCTTAATTATT
ACATTCTTAGATGATGATAAGACGGAAACTGGACAATCTTTTGTTTATATTGATGGATTT
CTTGTCAAAAAGCATAGCAATCAACATACTATTGTTAATTTCGAAACTTACAAAAATAAA
ATGAAAGTTTCCGATAGGCGTAAGTTTGAAAAAGCAAACTTTGACGAGTTTGAGTCGGCT
CTAAATAACAAAAACGACTTGGTACATTGTCCCTCAATAACTTTATTTGAATCGATCCCC
ACGGAAGTGCGGTCATTCTACGAAGACGAAAAGTCTGGTCTAATCAAAGTGGTAAAATTC
AGAACTGGTGCAATGGATAGGAAAAGGTCTTTTGAAAAAATTGTCGTTTCCGTCATGGTC
GGGAAAAATGTACAAAAGTTCCTGACGTTTGTTGAAGACGAACCAGATTTCCAGGGCGGA
CCAATCCCTTCAAAGTATCTTATTCCCAAGAAAATCAACTTGATGGTCTACACGTTGTTT
CAAGTGCATACTTTGAAATTCAATAGAAAGGATTACGATACCCTTTCTCTTTTTTACCTC
AACAGAGGATACTATAATGAGTTGAGTTTCCGTGTCCTGGAACGTTGTTACGAAATAGCG
AGTGCCAGGCCGAACGACAGCTCTACGATGCGTACTTTCACTGACTTTGTTTCTGGCACA
CCTATTGTAAGGAGTCTTCAGAAAAGCACCATAAGGAAATATGGATACAATTTGGCACCC
TACATGTTCTTGTTACTACACGTAGATGAGCTATCGATTTTTTCTGCATACCAAGCAAGT
TTACCTGGCGAAAAGAAAGTCGACACAGAGCGGCTGAAGCGTGATCTATGCCCACGTAAA
CCCACTGAGATAAAGTACTTTTCACAGATATGTAACGATATGATGAACAAAAAGGACCGA
TTGGGTGATGTTTTGCATGTGTGCTGCCCAAGTTGAGAAGAGATACTAACAAAATGACCG
CGGCTCTCAAAAATAATTGACGAGCTTACGGTGATACGCTTACCGTTATCCAGAGCTACA
GCGCAACGTATACGTCGACGATACAACAAGAACGGTTCATCGGAGCCTCGACTAAAGACG
CTTGACGGACTCACTTCCGAGCGCTGGATTCAATGGTTAGGCCTTGAAAGCGACTACCAT
TGTTCATTCTCTAGTACTCGGAATGCGGAAGACGTAGTGGCAGGTGAGGCGGCGAGTTCA
GATCATGATCAAAAAATTTCAAGAGTAACGCGAAAAAGGCCCCGAGAGCCCAAGAGTACA
AACGATATCCTCGTCGCAGGCCGGAAACTCTTTGGCAGCTCCTTTGAATTCAGGGACTTG
CATCAGTTGCGCTTATGTCATGAAATATACATGGCAGACACACCCTCTGTGGCAGTACAG
GCCCCACCGGGCTATGGTAAGACGGAGTTATTTCATCTCCCCTTGATAGCACTGGCATCT
AAGGGCGACGTGAAATATGTGTCGTTTCTGTTTGTACCGTACACAGTGTTGCTTGCTAAT
TGCATGATCAGGTTGGGCCGACGCGGTTGCTTGAATGTGGCCCCTGTAAGAAACTTTATT
GAAGAAGGTTGCGATGGCGTTACTGATTTATACGTGGGGATCTACGATGATCTTGCTAGC
ACTAATTTCACAGACAGGATAGCTGCGTGGGAGAATATTGTTGAGTGCACCTTTAGGACC
AACAACGTAAAATTGGGTTACCTCATTGTAGATGAGTTTCACAACTTTGAAACGGAGGTC
TACCGGCAGTCGCAATTTGGGGGCATAACTAACCTTGATTTTGACGCTTTTGAGAAAGCA
ATCTTTTTGAGCGGCACAGCCCCTGAGGCTGTTGCTGATGCTGCGTTGCAGCGTATTGGG
CTTACGGGACTGGCCAAGAAGTCGATGGACATCAACGAGCTCAAACGGTCGGAAGATCTC
AGCAGAGGTCTATCCAGCTATCCAACACGGATGTTTAATCTAATCAAGGAGAAATCCGAG
GTGCCTTTAGGGCATGTTCATAAAATTTGGAAGAAAGTGGAATCACAGCCCGAAGAAGCA
CTGAAGCTTCTTTTAGCCCTCTTTGAAATTGAACCAGAGTCGAAGGCCATTGTAGTTGCA
AGCACAACCAACGAAGTGGAAGAATTGGCCTGCTCTTGGAGAAAGTATTTTAGGGTGGTA
TGGATACACGGGAAGCTTGGGTGCTGCAGAAAAGGTGTCTCGCACAAAGGAGTTTGTCAC
TGACGGTAGCATGCAAGTTCTCATCGGAACGAAATTAGTGACTGAAGGAATTGACATTAA
GCAATTGATGATGGTGATCATGCTTGATAATAGACTTAATATTATTGAGCTCATTCAAGG
CGTAGGGAGACTAAGAGATGGGGGCCTCTGTTATCTATTATCTAGAAAAAACAGTTGGGC
GGCAAGGAATCGTAAGGGTGAATTACCACCGATTAAGGAAGGCTGTATAACCGAACAGGT
ACGCGAGTTCTATGGACTTGAATCAAAGAAAGGAAAAAAAAGGGCCAGCATGTTGGATGC
TGTGGCTCCAGGACAGACCTGTCTGCTGACACAGTGGAACTGATAGAAAGAATGGACAGA
TTGGCTGAAAATCAGGCGACAGCTTCCATGTCGATCGTTGCGTTACCGTCTAGCTTCCAG
GAGAGCAATAGCAGTGACAGGTGCAGAAAGTATTGCAGCAGTGATGAGGACAGCGACACG
TGCATTCATGGTAGTGCTAATGCCAGTACCAATGCGACTACCAACTCCAGCACTAATGCT
ACTACCACTGCCAGCATCAACGTCAGGACTAGTGCGACTACCACTGCCAGCATCAACGTC
AGGACTAGTGCGACTACCACTGAAAGTACCAACTCCAACACTAATGCTACTACCACTGAA
AGTACCAACTCCAGCACTAATGCTACTACCACTGCCAGCATCAACGTCAGGACTAGTGCG
ACTACCACTGAAAGTACCAACTCCAGCACTAATGCTACTACCACTGCCAGCATCAACGTC
AGGACTAGTGCGACTACCACTGAAAGTACCAACTCCAGCACTAATGCTACTACCACTGCC
AGCATCAACGTCAGGACTAGTGCGACTACCACTGAAAGTACCAACTCCAACACTAATGCC
AGTACCAATGCGACTACCAACTCCAGCACTAATGCTACTACCACTGCCAGCACCAACGTC
AGGACTAGTGCTACTACCAATGCGACTACCAACTCCAGCACTAATGCTACTACCACTGCC
AGCACCAACGTCAGGACTAGTGCTACTACCACTGCCAGCACCAACGTCAGGACTAGTGCT
ACTACCACTGCCAGCATCAACGTCAGGACTAGTGCTACTACCACTGAAAGTATCAACTCT
AGCACTAATGCTACTACCACTGAAAGTACCAACTCCAACACTAGTGCTACTACCACCGAA
AGTACCGACTCCAACACTAATGCTACTACCACTGCTAGCATCAACGTCAGGACTAGTGCG
ACTACCACTGAAAGTACCAACTCCAACACTAGTGCTACTACCACCGAAAGTACCGACTCC
AACACTAGTGCTACTACCACTGCTAGCACCAACTCCAGCACTAATGCCACTACCACTGCT
AGCACCAACTCCAGCACTAATGCCACTACCACTGAAAGTACCAACGCTAGTGCCAAGGAG
GACGCCAATAAAGATGGCAATGCTGAGGATAATAGATTCCATCCAGTCACCGACATTAAC
AAAGAGTCGTATAAGCGGAAAGGGAGTCAAATGGTTTTCCTAGAGAGAAAGAAACTGAAA
GCACAATTTCCCAATACTTCCGAGAATATGAATGTCTTACAGTTTCTTGGATTTCGGTCT
GACGAAATTAAACATCTTTTCCTCTATGGTATTGACATATACTTCTGCCCAGAGGGAGTA
TTCACACAATACGGATTATGCAAGGGCTGTCAAAAGATGTTCGGGCTCTGTGTCTGTTGG
GCTGGCCAGAAAGTATCGTATCGGAGGATAGCTTGGGAAGCACTAGCTGTGGAGAGAATG
CTGCGAAATGATGAGGAATACAAAGAATACTTGGAAGACATCGAGCCATATCATGGGGAC
CCTGTAGGATATTTGAAATATTTTAGCGTAAAAAGGAGAGAGATCTACTCTCAGATACAG
AGAAATTATGCTTGGTACCTGGCCATTACTAGAAGAAGAGAAACAATTAGTGTATTGGAT
TCGACAAGAGGCAAGCAAGGGAGCCAAGTTTTCCGCATGTCTGGAAGGCAGATCAAAGAG
TTGTATTATAAAGTATGGAGCAACTTGCGTGAATCGAAGACAGAGGTGCTGCAGTACTTT
TTGAACTGGGACGAAAAAAAGTGCCGGGAAGAATGGGAGGCAAAAGACGATACGGTCTTT
GTGGAAGCGCTCGAGAAAGTTGGAGTTTTTCAGCGTTTGCGTTCCATGACGAGCGCTGGA
CTGCAGGGTCCGCAGTACGTCAAGCTGCAGTTTAGCAGGCATCATCGACAGTTGAGGAGC
AGATATGAATTAAGTCTAGGAATGCACTTGCGAGATCAGCTTGCGCTGGGAGTTACCCCA
TCTAAAGTGCCGCATTGGACGGCATTCCTGTCGATGCTGATAGGGCTGTTCTACAATAAA
ACATTTCGGCAGAAACTGGAATATCTTTTGGAGCAGATTTCGGAGATGTGGTTGTTACCA
CATTGGCTTGATTTGGCAAACGTTGAAGTTCTCGCTGCAGATAACACGAGGGTACCACTG
TACATGCTGATGGTAGCGGTTCACAAAGAGCTGGATAGCGATGATGTTCCAGACGGTAGA
TTTGATATAATATTACTATGTAGAGATTCGAGCAGAGAAGTTGGAGAGTGAAGGAAATTG
TTGTTACGAAAGTCAGTGATTATGTATTGTGTAGTATAGTATATTGTAAGAAAATTTTTT
TTCTAGGGAAAATGCGTTTTGATGTAGTAGTATTTCATTGTTTTGATTTAGTGTTTGTTG
CACGGCAGTAGCGAGAGACAAGTGCGAAGAAGTGGGATAAAAAGACAACCTATAAAAAGT
AAACATAAAATAAAGGTAGTAAGTAGCTTTTGGTTGAACATCCGGGTAAGAGACAACAGG
GCTTGGAGGAGACGTACATGAGGGCTATTTAGGGCTATTTAGGGCTATGTAGAAGTGCTG
TAGGGCTAAAGAACAGGGTTTCATTTTCATTTTTTTTTTTAATTTCGGTCAGAAAGCCGG
GTAAGGTATGACAGCGAGAGTAGAGGTAGATGTAAGAGAGT
>Chr_II:817967-824594
TATATATATGTCACTGTATTGCATGCTGGATGGTGTTAGACAAGGCCGTAGGGACATATA
GCATCTAGGAAGTAACCTTGTACGAAAATAGGCAATATTTCCTGTTTAGGCGATTGTGAC
GCAGATTTTAGTCCAACGATCTAGCGTCAAGGAATTTTTTTATAGTGGGACATTGCACCA
AGGAAGTAACTTGATACGTCGTGGGTGAATGGGTCTGTTTTCTTATTCGGCGGGGTAATA
CATTTTTGGGGGAAGTTTGTCTGTCTGACGCGCCATATGTAGGTACGCCAAAAAGGGCTC
CTCTACTTCGAAGCGCGAGGTCGTATACCTAATAAGGAAATGTAATTTATAACTTTCTAT
TATATTGGTCTTTTCGAGAGCGGAAGAAGTTGTAGGCTAAGCGCAGGCTAAGCGTAGGTC
CATATTTAAAGTATCCAAGAGAATATCCACGAAGCGGCTGAGCAACGAACAGAATCCTGG
TTCTCCTCGACTAAGCAGATAGTTAAGATACTGTGCACCATGGAAATTGAAAACGAAAGT
ACGTACCGACTACTTTATTTTTGCAGGCCGGAAATCAAGCGATGAATGAGACATCCTTCT
GTTTTCTATGTTGGGACAGACAGTCGCTTATCTTAGTGAGATTTCTTATTAACTGAATTT
TCTTTGCTGCTGCTGGAGATTTGCACCTGCATAGCGCAGATTCTGCTTCTTCTCAATAGA
GTAGCTTAATTATTACATTCTTAGATGATGATAAGACGGAAACTGGACAATCTTTTGTTT
ATATTGATGGATTTCTTGTCAAAAAGCATAACAATCAACATACTATTGTTAATTTCGAAA
CTTACAAAAATAAAATGAAAGTTTCCGATAGGCGTAAGTTTGAAAAAGCAAACTTTGACG
AGTTTGAGTCGGCTCTAAATAACAAAAACGACTTGGTACATTGTCCCTCAATAACTTTAT
TTGAATCGATCCCCACGGAAGTGCGGTCATTCTACGAAGACGAAAAGTCTGGCCTAATCA
AAGTGGTAAAATTCAGAACTGGTGCAATGGATAGGAAAAGGTCTTTTGAAAAAATTGTCA
TTTCCGTCATGGTCGGGAAAAATGTACAAAAGTTCCTGACATTTGTTGAAGACGAACCAG
ATTTCCAGGGCGGACCAATCCCTTCAAAGTATCTTATTCCCAAGAAAATCAACTTGATGG
TCTACACGTTGTTTCAAGTGCATACTTTGAAATTCAATAGAAAGGATTACGATACCCTTT
CTCTTTTTTACCTCAACAGAGGATACTATAATGAGTTGAGTTTCCGTGTCCTGGAACGTT
GTCACGAAATAGCGAGTGCCAGGCCGAACGACAGCTCTACGATGCGTACTTTCACTGACT
TTGTTTCTGGCGCACCTATTGTAAGGAGTCTTCAGAAAAGCACCATAAGGAAATATGGGT
ACAATTTGGCACCCTACATGTTCTTGTTACTACACGTAGATGAGCTATCGATTTTTTCTG
CATACCAAGCAAGTTTACCTGGCGAAAAGAAAGTCGACACAGAGCGGCTGAAGCGTGATC
TATGCCCACGTAAACCCATTGAGATAAAGTACTTTTCACAGATATGTAACGATATGATGA
ACAAAAAAGACCGATTGGGTGATATTTTGCATATTATCTTGCGAGCATGTGCGCTCAATT
TCGGGGCGGGTCCCCGTGGTGGCGCTGGTGACGAAGAGGATCGATCTATTACGAATGAAG
AACCCATTATTCCCTCTGTGGACGAGCATGGCTTGAAAGTATGTAAGTTGCGTAGTCCTA
ACACTCCACGAAGACTCAGAAAAACACTAGATGCCGTGAAAGCTTTATTGGTGTCGTCTT
GTGCTTGTACTGCAAGGGATTTAGATATATTTGATGACACCAACGGCGTTGCAATGTGGA
AATGGATCAAAATTCTGTACCACGAAGTAGCGCAGGAAACCACGCTGAAGGACTCTTATA
GAATAACTTTGGTACCTTCTTCTGATGGTATATCAGTATGTGGAAAACTTTTTAATCGCG
AGTATGTCCGCGGCTTTTACTTTGCATGCAAGGCTCAGTTCGATAACCTTTGGGGAGAGT
TGAACAACTGCTTTTATATGCCTACAGTGGTTGATATTGCCAGCCTCATTTTGCGTAATC
GAGAAGTTTTGTTCAGAGAGCCAAAGCGAGGAATTGACGAGTATCTGGAAAACGATTCTT
TTCTTCAAATGATACCTGTTAAATATCGTGAAATTGTGCTGCCCAAGTTGAGAAGAGATA
CTAACAAAATGACCGCGGCTCTTAAAAATAAAGTCACTGTTGCAATTGACGAGCTTACGG
TGCCACTTATGTGGATGGTCCATTTTGCCGTAGGATACCCTTACCGTTATCCAGAGCTTC
AGCTACTCGCTTTTGCCGGTCCTCAGCGCAACGTATACGTCGATGATACAACAAGACGCA
TCCAACTGTACACTGATTACAACAAGAACGGTTCATCGGAGCCTCGACTTAAGACGCTTG
ACGGACTCACTTCAGATTACGTGTTTTATTTTGTCACTGTGCTAAGGCAAATGCAAATAT
GTGCGCTTGGTAACAGTTATGACGCTTTTAATCATGATCCTTGGATGGATGTGGTGGGAT
TTGAGGATCCAGATCAAGTAACAAATCGAGACATTTCGAGGATAGTTTTGTATTCCTACA
TGTTTCTGAATACCGCGAAGGGCTGTCTGGTTGAATACGCAACTTTTCGGCAGTACATGA
GGGAACTTCCGAAGAATGCACCTCAGAAGCTGAATTTTCGGGAGATGCGTCAGGGGTTGA
TTGCCCTAGGACGGCACTGCGTAGGTAGCAGATTTGAAACAGATTTGTACGAGTCGGCGA
CGAGTGAACTCATGGCCAATCATTCCGTTCAAACAGGGCGAAATATTTACGGTGTGGATT
CCTTTTCGTTAACTAGTGTCAGTGGGACGACCGCTGGATTCAGTGGTTAGGCGTTGAAAG
CGACTACCATTGTTCATTCTCTAGTACTCGGAATGCGGAAGACGTAGTGGCAGGTGAGGC
GGCGAGTTCAGATCATGATCAAAAAATTTCAAGAGTAACGCGAAAAAGGCCCCGAGAGCC
CAAGAGTACAAACGATATCCTCGTCGCAGGCCAGAAACTCTTTGGCAGCTCCTTTGAATT
CAGGGACTTGCATCAGTTGCGCTTATGTCATGAAATATACATGGCAGACACACCCTCTGT
GGCAGTACAGGCCCCACCGGGCTATGGTAAGACGGAGTTATTTCATCTCCCCTTGATAGC
ACTGGCGTCTAAGGGCGACGTGAAATATGTGTCGTTTCTGTTTGTACCGTACACAGTGTT
GCTTGCTAATTGCATGATCAGGTTGAGCCGATGCGGTTGCTTGAATGTGGCCCCTGTAAG
AAACTTTATTGAAGAAGGTTGCGATGGCGTTACTGATTTATACGTGGGGATCTACGATGA
TCTTGCTAGCACTAATTTCACAGACAGGATAGCTGCGTGGGAGAATATTGTTGAGTGCAC
CTTTAGGACCAACAACGTAAAATTGGGTTACCTCATTGTAGATGAGTTTCACAACTTTGA
AACGGAGGTCTACCGGCAGTCGCAATTTGGGGGCATAACTAACCTTGATTTTGACGCTTT
TGAGAAAGCAATCTTTTTGAGCGGCACAGCACCTGAGGCTGTAGCTGATGCTGCGTTGCA
GCGTATTGGGCTTACGGGACTGGCCAAGAAGTCGATGGACATCAACGAGCTCAAACGGTC
GGAAGATCTCAGCAGAGGTCTATCCAGCTATCCAACACGGATGTTTAATCTAATCAAGGA
GAAATCCGAGGTGCCTTTAGGGCATGTTCATAAAATTTGGAAGAAAGTGGAATCACAGCC
CGAAGAAGCACTGAAGCTTCTTTTAGCCCTCTTTGAAATTGAACCAGAGTCGAAGGCCAT
TGTAGTTGCAAGCACAACCAACGAAGTGGAAGAATTGGCCTGCTCTTGGAGAAAGTATTT
TAGGGTGGTATGGATACACGGGAAGCTGGGTGCTGCAGAAAAGGTGTCTCGCACAAAGGA
GTTTGTCACTGACGGTAGCATGCGAGTTCTCATCGGAACGAAATTAGTGACTGAAGGAAT
TGACATTAAGCAATTGATGATGGTGATCATGCTTGATAATAGACTTAATATTATTGAGCT
CATTCAAGGCGTAGGGAGACTAAGAGATGGGGGCCTCTGTTATCTATTATCTAGAAAAAA
CAGTTGGGCGGCAAGGAATCGTAAGGGTGAATTACCACCGATTAAGGAAGGCTGTATAAC
CGAACAGGTACGCGAGTTCTATGGACTTGAATCAAAGAAAGGAAAAAAGGGCCAGCATGT
TGGATGCTGTGGCTCCAGGACAGACCTGTCTGCTGACACAGTGGAACTGATAGAAAGAAT
GGACAGATTGGCTGAAAAACAGGCGACAGCTTCCATGTCGATCATTGCGTTACCGTCTAG
CTTCCAGGAGAGCAATAGCAGTGACAGGTGCAGAAAGTATTGCAGCAGTGATGAGGACAG
CGACACGTGCATTCATGGTAGTGCTAATGCCAGTACCAATGCGACTACCAACTCCAGCAC
TAATGCTACTACCACTGCCAGCACCAACGTCAGGACTAGTGCTACTACCACTGCCAGCAT
CAACGTCAGGACTAGTGCGATTACCACTGAAAGTACCAACTCCAGCACTAATGCTACTAC
CACTGCCAGCACCAACGTCAGGACTAGTGCTACTACCACTGCCAGCATCAACGTCAGGAC
TAGTGCGACTACCACTGAAAGTACCAACTCCAACACTAGTGCTACTACCACCGAAAGTAC
CGACTCCAACACTAGTGCTACTACCACCGAAAGTACCGACTCCAACACTAGTGCTACTAC
CACTGCTAGCACCAACTCCAGCACTAATGCCACTACCACTGCTAGCACCAACTCCAGCAC
TAATGCCACTACCACTGAAAGTACCAACGCTAGTGCCAAGGAGGACGCCAATAAAGATGG
CAATGCTGAGGATAATAGATTCCATCCAGTCACCGACATTAACAAAGAGTCGTATAAGCG
GAAAGGGAGTCAAATGGTTTTGCTAGAGAGAAAGAAACTGAAAGCACAATTTCCCAATAC
TTCCGAGAATATGAATGTCTTACAGTTTCTTGGATTTCGGTCTGACGAAATTAAACATCT
TTTCCTCTATGGTATTGACGTATACTTCTGCCCAGAGGGAGTATTCACACAATACGGATT
ATGCAAGGGCTGTCAAAAGATGTTCGAGCTCTGTGTCTGTTGGGCTGGCCAGAAAGTATC
GTATCGGAGGATGGCTTGGGAAGCACTAGCTGTGGAGAGAATGCTGCGAAATGACGAGGA
ATACAAAGAATACTTGGAAGACATCGAGCCATATCATGGGGACCCTGTAGGATATTTGAA
ATATTTTAGCGTAAAAAGGGGAGAGATCTACTCTCAGATACAGAGAAATTATGCTTGGTA
CCTGGCCATTACTAGAAGAAGAGAAACAATTAGTGTATTGGATTCGACAAGAGGCAAGCA
AGGGAGCCAAGTTTTCCGCATGTCTGGAAGGCAGATCAAAGAGTTGTATTATAAAGTATG
GAGCAACTTGCGTGAATCGAAGACAGAGGTGCTGCAGTACTTTTTGAACTGGGACGAGAA
AAAGTGCCGGGAAGAATGGGAGGCAAAAGACGATACGGTCTTTGTGGAAGCGCTCGAGAA
AGTTGGAGTTTTTCAGCGTTTGCGTTCCATGACGAGCGCTGGACTGCAGGGTCCGCAGTA
CGTCAAGCTGCAGTTTAGCAGGCATCATCGACAGTTGAGGAGCAGATATGAATTAAGTCT
AGGAATGCACTTGCGAGATCAGCTTGCGCTGGGAGTTACCCCATCTAAAGTGCCGCATTG
GACGGCATTCCTGTCGATGCTGATAGGGCTGTTCTACAATAAAACATTTCGGCAGAAACT
GGAATATCTTTTGGAGCAGATTTCGGAGGTGTGGTTGTTACCACATTGGCTTGATTTGGC
AAACGTTGAAGTTCTCGCTGCAGATAACACGAGGGTACCGCTGTACATGCTGATGGTAGC
GGTTCACAAAGAGCTGGATAGCGATGATGTTCCAGACGGTAGATTTGATATAATATTACT
ATGTAGAGATTCGAGCAGAGAAGTTGGAGAGTGAAGGAAATTGTTGTTACGAAAGTCAGT
GATTATGTATTGTGTAGTATAGTATATTGTAAGAAATTTTTTTTTTCTAGGGAATATGCG
TTTTGATGTAGTAGTATTTCACTGTTTTGATTTAGTGTTTGTTGCACGGCAGTAGCGAGA
GACAAGTGGGAAAGAGTAGGATAAAAAGACAATCTATAAAAAGTAAACATAAAATAAAGG
TAGTAAGTAGCTTTTGGTTGAACATCCGGGTAAGAGACAACAGGGCTTGGAGGAGACGTA
CATGAGGGCTATTTAGGGCTATTTAGGGCTATGTAGAAGTGCTGTAGGGCTAAAGAACAG
GGTTTCATTTTCATTTTTTTTTTTTTTAATTTCGGTCAGAAAGCCGGGTAAGGTATGACA
GCGAGAGTAGAGGTAGATGTGAGAGAGT
>Chr_III:342291-347769
TATATATATGTCACTGTATTGCATGCTGGATGGTGTTAGACAAGGCCGTAGGGACATATA
GCATCTAGGAAGTAACCTTGTACGAAAATAGGCAATATTTCCTGTTTAGGCGATTGTGAC
GCAGATTTTAGTCCAACGATCTAGCGTCAAGGAATTTTTTTATAGTGGGACATTGCACCA
AGGAAGTAACTTGATACGTCGTGGGTGAATGGGTCTGTTTTCTTATTCGGCGGGGTAATA
CATTTTTGGGGGAAGTTTGTCTGTCTGACGCGCCATATGTAGGTACGCCAAAAAGGGCTC
CTCTACTTCGAAGCGCGAGGTCGTATACCTAATAAGGAAATGTAATTTATAACTTTCTAT
TATATTGGTCTTTTCGAGAGCGGAAGAAGTTGTAGGCTAAGCGCAGGCTAAGCGTAGGTC
CATATTTAAAGTATCCAAGAGAATATCCACGAAGCGGCTGAGCAACGAACAGAATCCTGG
TTCTCCTCGACTAAGCAGATAGTTAAGATACTGTGCACCATGGAAATTGAAAACGAACGT
ACGTACCGACTACTTTATTTTTGCAGGCCGGAAATCAAGCGATGAATGAGACATCCTTCT
GTTTTCTATGTTGGGACAGACAGTCGCTTATCTTAGTGAGATTTCTTATTAACTGAATTT
TCTTTGCTGCTGCTGGAGATTTGCACCTGCATAGCGCAGATTCTGCTTCTTCTCAATAGA
GTAGCTTAATTATTACATTCTTAGATGATGATAAGACGGAAACTGGACAATCTTTTGTTT
ATATTGATGGATTTCTTGTCAAAAAGCATAACAATCAACATACTATTGTTAATTTCGAAA
CTTACAAAAATAAAATGAAAGTTTCCGATAGGCGTAAGTTTGAAAAAGCAAACTTTGACG
AGTTTGAGTCGGCTCTAAATAACAAAAACGACTTGGTACATTGTCCCTCAATAACTTTAT
TTGAATCGATCCCCACGGAAGTGCGGTCATTCTACGAAGACGAAAAGTCTGGCCTAATCA
AAGTGGTAAAATTCAGAACTGGTGCAATGGATAGGAAAAGGTCTTTTGAAAAAATTGTCG
TTTCCGTCATGGTCGGGAAAAATGTACAAAAGTTCCTGACGTTTGTTGAAGACGAACCAG
ATTTCCAGGGCGGACCAATCCCTTCAAAGTATCTTATTCCCAAGAAAATCAACTTGATGG
TCTACACGTTGTTTCAAGTGCATACTTTGAAATTCAATAGAAAGGATTACGATACCCTTT
CTCTTTTTTACCTCAACAGAGGATACTATAATGAGTTGAGTTTCCGTGTCCTGGAACGTT
GTCACGAAATAGCGAGTGCCAGGCCGAACGACAGCTCTACGATGCGTACTTTCACTGACT
TTGTTTCTGGCGCACCTATTGTAAGGAGTCTTCAGAAAAGCACCATAAGGAGATATGGGT
ACAATTTGGCACCCCACATGTTTTTGTTACTACACGTAGATGAGCTATCGATTTTTTCTG
CATACCAAGCAAGTTTACCTGGCGAAAAGAAAGTCGACACAGAGCGGCTGAAGCGTGATC
TATGCCCACGTAAACCCATTGAGATAAAGTACTTTTCACAGATATGTAACGATATGATGA
ACAAAAAGGACCGATTGGGTGATGTTTTGCATGTGTGCTGCCCAAGTTGAGAAGAGATAC
TAACAAAATGACCGCGGCTCTCAAAAATAATTGACGAGCTTACGGTGATACGCTTACCGT
TATCCAGAGCTACAGCGCAACGTATACGTCGACGATACAACAAGAACAGTTCATCGGAGC
CTCGACTAAAGACGCTTGACGGACTCACTTCCGAGCGCTGGATTCAATGGTTAGGCCTTG
AAAGCGACTACCATTGTTCATTCTCTAGTACTCGGAATGCGGAAGACGTAGTGGCAGGTG
AGGCGGCGAGTTCAGATCATCATCAAAAAATTTCAAGAGTAACGCGAAAAAGGCCCCGAG
AGCCCAAGAGTACAAACGATATCCTCGTCGCAGGCCAGAAACTCTTTGGCAGCTCCTTTG
AATTCAGGGACTTGCATCAGTTGCGCTTATGTCATGAAATATACATGGCAGACACACCCT
CTGTGGCAGTACAGGCCCCACCGGGCTATGGTAAGACGGAGTTATTTCATCTCCCCTTGA
TAGCACTGGCGTCTAAGGGCGACGTGAAATATGTGTCGTTTCTGTTTGTACCGTACACAG
TGTTGCTTGCTAATTGCATGATCAGGTTGAGCCGATGCGGTTGCTTGAATGTGGCCCCTG
TAAGAAACTTTATTGAAGAAGGTTGCGATGGCGTTACTGATTTATACGTGGGGATCTACG
ATGATCTTGCTAGCACTAATTTCACAGACAGGATAGCTGCGTGGGAGAATATTGTTGAGT
GCACCTTTAGGACCAACAACGTAAAATTGGGTTACCTCATTGTAGATGAGTTTCACAACT
TTGAAACGGAGGTCTACCGGCAGTCGCAATTTGGGGGCATAACTAACCTTGATTTTGACG
CTTTTGAGAAAGCAATCTTTTTGAGCGGCACAGCACCTGAGGCTGTAGCTGATGCTGCGT
TGCAGCGTATTGGGCTTACGGGACTGGCCAAGAAGTCGATGGACATCAACGAGCTCAAAC
GGTCGGAAGATCTCAGCAGAGGTCTATCCAGCTATCCAACACGGATGTTTAATCTAATCA
AGGAGAAATCCGAGGTGCCTTTAGGGCATGTTCATAAAATTTGGAAGAAAGTGGAATCAC
AGCCCGAAGAAGCACTGAAGCTTCTTTTAGCCCTCTTTGAAATTGAACCAGAGTCGAAGG
CCATTGTAGTTGCAAGCACAACCAACGAAGTGGAAGAATTGGCCTGCTCTTGGAGAAAGT
ATTTTAGGGTGGTATGGATACACGGGAAGCTGGGTGCTGCAGAAAAGGTGTCTCGCACAA
AGGAGTTTGTCACTGACGGTAGCATGCGAGTTCTCATCGGAACGAAATTAGTGACTGAAG
GAATTGACATTAAGCAATTGATGATGGTTATCATGCTTGATAATAGACTTAATATTATTG
AGCTCATTCAAGGCGTAGGGAGACTAAGAGATGGGGGCCTCTGTTATCTATTATCTAGAA
AAAACAGTTGGGCGGCAAGGAATCGTAAGGGTGAATTACCACCAATTAAGGAAGGCTGTA
TAACCGAACAGGTACGCGAGTTCTATGGACTTGAATCAAAGAAAGGAAAAAAGGGCCAGC
ATGTTGGATGCTGTGGCTCCAGGACAGACCTGTCTGCTGACACAGTGGAACTGATAGAAA
GAATGGACAGATTGGCTGAAAAACAGGCGACAGCTTCCATGTCGATCGTTGCGTTACCGT
CTAGCTTCCAGGAGAGCAATAGCAGTGACAGGTGCAGAAAGTATTGCAGCAGTGATGAGG
ACAGCGACACGTGCATTCATGGTAGTGCTAATGCCAGTACCAATGCGACTACCAACTCCA
GCACTAATGCTACTACCACTGCCAGCACCAACGTCAGGACTAGTGCTACTACCACTGCCA
GCATCAACGTCAGGACTAGTGCGACTACCACTGAAAGTACCAACTCCAGCACTAATGCTA
CTACCACTGCCAGCACCAACGTCAGGACTAGTGCTACTACCACTGCCAGCATCAACGTCA
GGACTAGTGCGACTACCACTGAAAGTACCAACTCCAACACTAGTGCTACTACCACCGAAA
GTACCGACTCCAACACTAGTGCTACTACCACCGAAAGTACCGACTCCAACACTAGTGCTA
CTACCACTGCTAGCACCAACTCCAGCACTAATGCCACTACCACTGCTAGCACCAACTCCA
GCACTAATGCCACTACCACTGAAAGTACCAACGCTAGTGCCAAGGAGGACGCCAATAAAG
ATGGCAATGCTGAGGATAATAGATTCCATCCAGTCACCGACATTAACAAAGAGTCGTATA
AGCGGAAAGGGAGTCAAATGGTTTTGCTAGAGAGAAAGAAACTGAAAGCACAATTTCCCA
ATACTTCCGAGAATATGAATGTCTTACAGTTTCTTGGATTTCGGTCTGACGAAATTAAAC
ATCTTTTCCTCTATGGTATTGACATATACTTCTGCCCAGAGGGAGTATTCACACAATACG
GATTATGCAAGGGCTGTCAAAAGATGTTCGAGCTCTGTGTCTGTTGGGCTGGCCAGAAAG
TATCGTATCGGAGGATGGCTTGGGAAGCACTAGCTGTGGAGAGAATGCTGCGAAATGACG
AGGAATACAAAGAATACTTGGAAGACATCGAGCCATATCATGGGGACCCTGTAGGGTATT
TGAAATTTTTTAGCGTAAAAAGGGGAGAGATCTACTCTCAGATACAGAGAAATTATGCTT
GGTACCTGGCCATTACTAGAAGAAGAGAAACAATTAGTGTATTGGATTCGACAAGAGGCA
AGCAAGGGAGCCAAGTTTTCCGCATGTCTGGAAGGCAGATCAAAGAGTTGTATTATAAAG
TATGGAGCAACTTGCGTGAATCGAAGACAGAGGTGCTGCAGTACTTTTTGAACTGGGACG
AGAAAAAGTGCCGGGAAGAATGGGAGGCAAAAGACGATACGGTCTTTGTGGAAGCGCTCG
AGAAAGTTGGAGTTTTTCAGCGTTTGCGTTCCATGACGAGCGCTGGACTGCAGGGTCCGC
AGTACGTCAAGCTGCAGTTTAGCAGGCATCATCGACAGTTGAGGAGCAGATATGAATTAA
GTCTAGGAATGCACTTGCGAGATCAGCTTGCGCTGGGAGTTACCCCATCTAAAGTGCCGC
ATTGGACGGCATTCCTGTCGATGCTGATAGGGCTGTTCTACAATAAAACATTTCGGCAGA
AACTGGAATATCTTTTGGAGCAGATTTCGGAGGTGTGGTTGTTACCACATTGGCTTGATT
TGGCAAACGTTGAAGTTCTCGCTGCAGATAACACGAGGGTACCGCTGTACATGCTGATGG
TAGCGGTTCACAAAGAGCTGGATAGCGATGATGTTCCAGACGGTAGATTTGATATAATAT
TACTATGTAGAGATTCGAGCAGAGAAGTTGGAGAGTGAAGGAAATTGTTGTTACGAAAGT
CAGTGATTATGTATTGTGTAGTATAGTATATTGTAAGAAATTTTTTTTTCTAGGGAATAT
GCGTTTTGATGTAGTAGTATTTCACTGTTTTGATTTAGTGTTTGTTGCACGGCAGTAGCG
AGAGACAAGTGGGAAAGAGTAGGATAAAAAGACAATCTATAAAAAGTAAACATAAAATAA
AGGTAGTAAGTATAGCTTTTAGCTGAAACTCCGGGTAAGAGTCAATAGGGCTTGGAGGAG
ACGTAAATAAGGGCTACTTAGGGCTATGTAAAAGTGTTGTAGGGCTAAAGAAGAGGGTTT
CATTTTCATTTTTTTTTTAATTTCGGTCAGAAAGCCGGGTAAGGTGTGACAGCGAGAGTA
AAGGTAGATGTAAGAGAGT
>Chr_IV:1527936-1534594
TATATATATGTCACTGTATTGCATGCTGGATGGTGTTAGACAAGGCCGTAGGGACATATA
GCATCTAGGAAGTAACCTTGTACGAAAATAGGCAATATTTCCTGTTTAGGCGATTGTGAC
GCAGATTTTAGTCCAACGATCTAGCGTCAAGGAATTTTTTTATAGTGGGACATTGCACCA
AGGAAGTAACTTGATACGTCGTGGGTGAATGGGTCTGTTTTCTTATTCGGCGGGGTAATA
CATTTTTGGGGGAAGTTTGTCTGTCTGACGCGCCATATGTAGGTACGCCAAAAAGGGCTC
CTCTACTTCGAAGCGCGAGGTCGTATACCTAATAAGGAAATGTAATTTATAACTTTCTAT
TATATTGGTCTTTTCGAGAGCGGAAGAAGTTGTAGGCTAAGCGCAGGCTAAGCGTAGGTC
CATATTTAAAGTATCCAAGAGAATATCCACGAAGCGGCTGAGCAACGAACAGAATCCTGG
TTCTCCTCGACTAAGCAGATAGTTAAGATACTGTGCACCATGGAAATTGAAAACGAAAGT
ACGTACCGACTACTTTATTTTTGCAGGCCGGAAATCAAGCGATGAATGAGACATCCTTCT
GTTTTCTATGTTGGGACAGACAGTCGCTTATCTTAGTGAGATTTCTTATTAACTGAATTT
TCTTTGCTGCTGCTGGAGATTTGCACCTGCATAGCGCAGATTCTGCTTCTTCTCAATAGA
GTAGCTTAATTATTACATTCTTAGATGATGATAAGACGGAAACTGGACAATCTTTTGTTT
ATATTGATGGATTTCTTGTCAAAAAGCATAACAATCAACATACTATTGTTAATTTCGAAA
CTTACAAAAATAAAATGAAAGTTTCCGATAGGCGTAAGTTTGAAAAAGCAAACTTTGACG
AGTTTGAGTCGGCTCTAAATAACAAAAACGACTTGGTACATTGTCCCTCAATAACTTTAT
TTGAATCGATCCCCACGGAAGTGCGGTCATTCTACGAAGACGAAAAGTCTGGCCTAATCA
AAGTGGTAAAATTCAGAACTGGTGCAATGGATAGGAAAAGGTCTTTTGAAAAAATTGTCA
TTTCCGTCATGGTCGGGAAAAATGTACAAAAGTTCCTGACATTTGTTGAAGACGAACCAG
ATTTCCAGGGCGGACCAATCCCTTCAAAGTATCTTATTCCCAAGAAAATCAACTTGATGG
TCTACACGTTGTTTCAAGTGCATACTTTGAAATTCAATAGAAAGGATTACGATACCCTTT
CTCTTTTTTACCTCAACAGAGGATACTATAATGAGTTGAGTTTCCGTGTCCTGGAACGTT
GTCACGAAATAGCGAGTGCCAGGCCGAACGACAGCTCTACGATGCGTACTTTCACTGACT
TTGTTTCTGGCGCACCTATTGTAAGGAGTCTTCAGAAAAGCACCATAAGGAAATATGGGT
ACAATTTGGCACCCTACATGTTCTTGTTACTACACGTAGATGAGCTATCGATTTTTTCTG
CATACCAAGCAAGTTTACCTGGCGAAAAGAAAGTCGACACAGAGCGGCTGAAGCGTGATC
TATGCCCACGTAAACCCATTGAGATAAAGTACTTTTCACAGATATGTAACGATATGATGA
ACAAAAAAGACCGATTGGGTGATATTTTGCATATTATCTTGCGAGCATGTGCGCTCAATT
TCGGGGCGGGTCCCCGTGGTGGCGCTGGTGACGAAGAGGATCGATCTATTACGAATGAAG
AACCCATTATTCCCTCTGTGGACGAGCATGGCTTGAAAGTATGTAAGTTGCGTAGTCCTA
ACACTCCACGAAGACTCAGAAAAACACTAGATGCCGTGAAAGCTTTATTGGTGTCGTCTT
GTGCTTGTACTGCAAGGGATTTAGATATATTTGATGACACCAACGGCGTTGCAATGTGGA
AATGGATCAAAATTCTGTACCACGAAGTAGCGCAGGAAACCACGCTGAAGGACTCTTATA
GAATAACTTTGGTACCTTCTTCTGATGGTATATCAGTATGTGGAAAACTTTTTAATCGCG
AGTATGTCCGCGGCTTTTACTTTGCATGCAAGGCTCAGTTCGATAACCTTTGGGGAGAGT
TGAACAACTGCTTTTATATGCCTACAGTGGTTGATATTGCCAGCCTCATTTTGCGTAATC
GAGAAGTTTTGTTCAGAGAGCCAAAGCGAGGAATTGACGAGTATCTGGAAAACGATTCTT
TTCTTCAAATGATACCTGTTAAATATCGTGAAATTGTGCTGCCCAAGTTGAGAAGAGATA
CTAACAAAATGACCGCGGCTCTTAAAAATAAAGTCACTGTTGCAATTGACGAGCTTACGG
TGCCACTTATGTGGATGGTCCATTTTGCCGTAGGATACCCTTACCGTTATCCAGAGCTTC
AGCTACTCGCTTTTGCCGGTCCTCAGCGCAACGTATACGTCGATGATACAACAAGACGCA
TCCAACTGTACACTGATTACAACAAGAACGGTTCATCGGAGCCTCGACTTAAGACGCTTG
ACGGACTCACTTCAGATTACGTGTTTTATTTTGTCACTGTGCTAAGGCAAATGCAAATAT
GTGCGCTTGGTAACAGTTATGACGCTTTTAATCATGATCCTTGGATGGATGTGGTGGGAT
TTGAGGATCCAGATCAAGTAACAAATCGAGACATTTCGAGGATAGTTTTGTATTCCTACA
TGTTTCTGAATACCGCGAAGGGCTGTCTGGTTGAATACGCAACTTTTCGGCAGTACATGA
GGGAACTTCCGAAGAATGCACCTCAGAAGCTGAATTTTCGGGAGATGCGTCAGGGGTTGA
TTGCCCTAGGACGGCACTGCGTAGGTAGCAGATTTGAAACAGATTTGTACGAGTCGGCGA
CGAGTGAACTCATGGCCAATCATTCCGTTCAAACAGGGCGAAATATTTACGGTGTGGATT
CCTTTTCGTTAACTAGTGTCAGTGGGACGACCGCCACTTTATTGCAGGAACGAGCTTCCG
AGCGCTGGATTCAATGGTTAGGCCTTGAAAGCGACTACCATTGTTCATTCTCTAGTACTC
GGAATGCGGAAGACGTAGTGGCAGGTGAGGCGGCGAGTTCAGATCATGATCAAAAAATTT
CAAGAGTAACGCGAAAAAGGCCCCGAGAGCCCAAGAGTACAAACGATATCCTCGTCGCAG
GCCAGAAACTCTTTGGCAGCTCCTTTGAATTCAGGGACTTGCATCAGTTGCGCTTATGTC
ATGAAATATACATGGCAGACACACCCTCTGTGGCAGTACAGGCCCCACCGGGCTATGGTA
AGACGGAGTTATTTCATCTCCCCTTGATAGCACTGGCGTCTAAGGGCGACGTGAAATATG
TGTCGTTTCTGTTTGTACCGTACACAGTGTTGCTTGCTAATTGCATGATCAGGTTGAGCC
GATGCGGTTGCTTGAATGTGGCCCCTGTAAGAAACTTTATTGAAGAAGGTTGCGATGGCG
TTACTGATTTATACGTGGGGATCTACGATGATCTTGCTAGCACTAATTTCACAGACAGGA
TAGCTGCGTGGGAGAATATTGTTGAGTGCACCTTTAGGACCAACAACGTAAAATTGGGTT
ACCTCATTGTAGATGAGTTTCACAACTTTGAAACGGAGGTCTACCGGCAGTCGCAATTTG
GGGGCATAACTAACCTTGATTTTGACGCTTTTGAGAAAGCAATCTTTTTGAGCGGCACAG
CACCTGAGGCTGTAGCTGATGCTGCGTTGCAGCGTATTGGGCTTACGGGACTGGCCAAGA
AGTCGATGGACATCAACGAGCTCAAACGGTCGGAAGATCTCAGCAGAGGTCTATCCAGCT
ATCCAACACGGATGTTTAATCTAATCAAGGAGAAATCCGAGGTGCCTTTAGGGCATGTTC
ATAAAATTTGGAAGAAAGTGGAATCACAGCCCGAAGAAGCACTGAAGCTTCTTTTAGCCC
TCTTTGAAATTGAACCAGAGTCGAAGGCCATTGTAGTTGCAAGCACAACCAACGAAGTGG
AAGAATTGGCCTGCTCTTGGAGAAAGTATTTTAGGGTGGTATGGATACACGGGAAGCTGG
GTGCTGCAGAAAAGGTGTCTCGCACAAAGGAGTTTGTCACTGACGGTAGCATGCGAGTTC
TCATCGGAACGAAATTAGTGACTGAAGGAATTGACATTAAGCAATTGATGATGGTGATCA
TGCTTGATAATAGACTTAATATTATTGAGCTCATTCAAGGCGTAGGGAGACTAAGAGATG
GGGGCCTCTGTTATCTATTATCTAGAAAAAACAGTTGGGCGGCAAGGAATCGTAAGGGTG
AATTACCACCGATTAAGGAAGGCTGTATAACCGAACAGGTACGCGAGTTCTATGGACTTG
AATCAAAGAAAGGAAAAAAAGGGCCAGCATGTTGGATGCTGTGGCTCCAGGACAGACCTG
TCTGCTGACACAGTGGAACTGATAGAAAGAATGGACAGATTGGCTGAAAAACAGGCGACA
GCTTCCATGTCGATCATTGCGTTACCGTCTAGCTTCCAGGAGAGCAATAGCAGTGACAGG
TGCAGAAAGTATTGCAGCAGTGATGAGGACAGCGACACGTGCATTCATGGTAGTGCTAAT
GCCAGTACCAATGCGACTACCAACTCCAGCACTAATGCTACTACCACTGCCAGCACCAAC
GTCAGGACTAGTGCTACTACCACTGCCAGCATCAACGTCAGGACTAGTGCGATTACCACT
GAAAGTACCAACTCCAGCACTAATGCTACTACCACTGCCAGCACCAACGTCAGGACTAGT
GCTACTACCACTGCCAGCATCAACGTCAGGACTAGTGCGACTACCACTGAAAGTACCAAC
TCCAACACTAGTGCTACTACCACCGAAAGTACCGACTCCAACACTAGTGCTACTACCACC
GAAAGTACCGACTCCAACACTAGTGCTACTACCACTGCTAGCACCAACTCCAGCACTAAT
GCCACTACCACTGCTAGCACCAACTCCAGCACTAATGCCACTACCACTGAAAGTACCAAC
GCTAGTGCCAAGGAGGACGCCAATAAAGATGGCAATGCTGAGGATAATAGATTCCATCCA
GTCACCGACATTAACAAAGAGTCGTATAAGCGGAAAGGGAGTCAAATGGTTTTGCTAGAG
AGAAAGAAACTGAAAGCACAATTTCCCAATACTTCCGAGAATATGAATGTCTTACAGTTT
CTTGGATTTCGGTCTGACGAAATTAAACATCTTTTCCTCTATGGTATTGACGTATACTTC
TGCCCAGAGGGAGTATTCACACAATACGGATTATGCAAGGGCTGTCAAAAGATGTTCGAG
CTCTGTGTCTGTTGGGCTGGCCAGAAAGTATCGTATCGGAGGATGGCTTGGGAAGCACTA
GCTGTGGAGAGAATGCTGCGAAATGACGAGGAATACAAAGAATACTTGGAAGACATCGAG
CCATATCATGGGGACCCTGTAGGATATTTGAAATATTTTAGCGTAAAAAGGGGAGAGATC
TACTCTCAGATACAGAGAAATTATGCTTGGTACCTGGCCATTACTAGAAGAAGAGAAACA
ATTAGTGTATTGGATTCGACAAGAGGCAAGCAAGGGAGCCAAGTTTTCCGCATGTCTGGA
AGGCAGATCAAAGAGTTGTATTATAAAGTATGGAGCAACTTGCGTGAATCGAAGACAGAG
GTGCTGCAGTACTTTTTGAACTGGGACGAGAAAAAGTGCCGGGAAGAATGGGAGGCAAAA
GACGATACGGTCTTTGTGGAAGCGCTCGAGAAAGTTGGAGTTTTTCAGCGTTTGCGTTCC
ATGACGAGCGCTGGACTGCAGGGTCCGCAGTACGTCAAGCTGCAGTTTAGCAGGCATCAT
CGACAGTTGAGGAGCAGATATGAATTAAGTCTAGGAATGCACTTGCGAGATCAGCTTGCG
CTGGGAGTTACCCCATCTAAAGTGCCGCATTGGACGGCATTCCTGTCGATGCTGATAGGG
CTGTTCTACAATAAAACATTTCGGCAGAAACTGGAATATCTTTTGGAGCAGATTTCGGAG
GTGTGGTTGTTACCACATTGGCTTGATTTGGCAAACGTTGAAGTTCTCGCTGCAGATAAC
ACGAGGGTACCGCTGTACATGCTGATGGTAGCGGTTCACAAAGAGCTGGATAGCGATGAT
GTTCCAGACGGTAGATTTGATATAATATTACTATGTAGAGATTCGAGCAGAGAAGTTGGA
GAGTGAAGGAAATTGTTGTTACGAAAGTCAGTGATTATGTATTGTGTAGTATAGTATATT
GTAAGAAATTTTTTTTTTCTAGGGAATATGCGTTTTGATGTAGTAGTATTTCACTGTTTT
GATTTAGTGTTTGTTGCACGGCAGTAGCGAGAGACAAGTGGGAAAGAGTAGGATAAAAAG
ACAATCTATAAAAAGTAAACATAAAATAAAGGTAGTAAGTAGCTTTTGGTTGAACATCCG
GGTAAGAGACAACAGGGCTTGGAGGAGACGTACATGAGGGCTATTTAGGGCTATTTAGGG
CTATGTAGAAGTGCTGTAGGGCTAAAGAACAGGGTTTCATTTTCATTTTTTTTTTTTTAA
TTTCGGTCAGAAAGCCGGGTAAGGTATGACAGCGAGAGTAGAGGTAGATGTGAGAGAGT
>Chr_IX:410-7281
AGGGACATATAGCATCTAGGAAGTAACCTTGTACGAAAATAGGCAATATTTCCTGTTTGA
CGCAGATTTTAGCCCAAAGATCTAGCGTTAAGGAATTTTTTTATAGTGGGACATTGCAAA
TCAAGGAAGTAACTTGATACGTCGTTGGTGAATGGGTCTGTTTTCTTATTCGGCGGGGTA
ATACATTTTGAGGGAAGGTTGTCTGTCTGACGCGCCATATGTAGGTACGCCAAAAAGGGC
TCCTTTACTTCGAAGCGCGAGGTCGTATACCTAATAAGGAAATGTAATTTATAACTTTTT
ATTATATTGGTCTTTTCGATAGCGGAAGAAGTTGTAGGCTAAGCGCAGGCTAAGCGTAGG
TCCATGTTTAAAGTATCCAAGAGAATATCCACGAAGCGGCTGAGCAACGAACAGAATCCT
GGTTCTCCTCGACTAAGCAGATAGTTAAGATACTGTGCACCATGGAAATTGAAAACGAAC
GTACGTACCGACTACTTTATTTTTGCAGGCCGGAAATCAAGCGATGAATGAGACATCCTT
CTGTTTTCTATGTTGTGCTTGAAGGGGACAGACAGTCGCTTATCTTAGTGAGATTTCTTA
TTAACTGAATTTTCTTTGCTGCTGCTAGAGATTTGCACCTGCATAGCGCAGATTCTGCAT
CTTCTCAATAGCTTAATTATTACATTCTTAGATGATGATAAGACGGAAACTGGACAATCT
TTTGTTTATATTGATGGATTTCTTGTCAAAAAGCATAACAATCAACATACTATTGTTAAT
TTCGAAACTTACAAAAATAAAATGAAAGTTTCCGATAGGCGTAAGTTTGAAAAAGCAAAC
TTTGACGAGTTTGAGTCGGCTCTAAATAACAAAAACGACTTGGTACATTGTCCCTCAATA
ACTTTATTTGAATCGATCCCCACGGAAGTGCGGTCATTCTACGAAGACGAAAAGTCTGGC
CTAATCAAAGTGGTAAAATTCAGAACTGGTGCAATGGATAGGAAAAGGTCTTTTGAAAAA
GTTGTCATTTCCGTCATGGTCGGGAAAAATGTAAAAAAGTTCCTGACGTTTGTTGAAGAC
GAACCAGATTTCCAGGGCGGACCAATCCCTTCAAAGTATCTTATTCCCAAGAAAATCAAC
TTGATGGTCTACACGTTGTTTCAAGTGCATACTTTGAAATTCAATAGAAAGGATTACGAT
ACCCTTTCTCTTTTTTACCTCAACAGAGGATACTATAATGAGTTGAGTTTCCGTGTCCTG
GAACGTTGTCACGAAATAGCGAGTGCTAGGCCGAACGACAGCTCTACGATGCGTACTTTC
ACTGACTTTGTTTCCGGCGCACCTATTGTAAGGAGTCTTCAGAAAAGCACCATAAGGAAA
TATGGGTACAATTTGGCACCCTACATGTTTTTGTTACTACACGTAGATGAGCTATCGATT
TTTTCTGCATACCAAGCAAGTTTACCTGGCGAAAAGAAAGTCGACACAGAGCGGCTGAAG
CGTGATCTATGCCCACGTAAACCCATTGAGATAAAGTACTTTTCACAGATATGTAACGAT
ATGATGAACAAAAAGGACCGATTGGGTGATATTTTGCATATTATCTTGCGAGCATGTGCA
CTCAATTTCGGGGCGGGTCCCCGTGGTGGCGCTGGTGACGAAGAGGATCGATCTATTACG
AATGAAGAACCCATTATTCCCTCTGTGGACGAGCATGGCCTGAAAGTATGTAAGTTGCGC
AGTCCTAACACTCCACGAAGACTCAGAAAAACACTAGATGCCGTGAAAGCTTTATTGGTG
TCGTCTTGTGCTTGTACCGCAAGGGATTTAGATATATTTGATGACAACAACGGCGTTGCA
ATGTGGAAATGGATCAAAATTCTGTACCACGAAGTAGCGCAGGAAACCACGCTGAAGGAC
TCTTATAGAATAACTTTGGTACCTTCTTCTGATGGTATATCAGTATGTGGAAAACTTTTT
TAATCGCGAGTATGTCCGCGGCTTTTACTTTGCATGCAAGGCTCAGTTTGATAACCTTTG
GGGAGAGTTGAACAACTGCTTTTATATGCCTACAGTGGTTGATATTGCCAACCTCATTTT
GCGTAATCGAGAAGTTTTGTTCAGAGAACCGAAGCGAGGAATTGACGAGTATCTGGAAAA
CGATTCTTTTCTTCAAATGATACCTGTTAAATATCGTGAAATTGTGCTGCCCAAGTTGAG
AAGAGATACTAACAAAATGACCGCGGCTCTTAAAAATAAAGTCGCTGTTGCAATTGACGA
GCTTACGGTGCCACTTATGTGGATGATCCATTTTGCCGTAGGATACCCTTACCGTTATCC
AGAGCTTCAGCTACTCGCTTTTGCCGGTCCTCAGCGCAACGTATACGTCGATGATACAAC
AAGACGCATCCAACTGTACACTGATTACAACAAGAACGGTTCATCGGAGCCTCGACTAAA
GACGCTTGACGGACTCACCTCAGATTACGTGTTTTATTTTGTCACTGTGCTAAGGCAAAT
GCAAATATGTGCGCTTGGTAACAGTTATGACGCTTTTAATCATGATCCTTGGATGGATGT
GGTGGGATTTGAGGATCCAAATCAAGTAACAAATCGAGACATTTCGAGGATAGTTTTGTA
TTCCTACATGTTTCTGAATACCGCGAAGGGCTGTCTGGTTGAATACGCAACTTTTCGGCA
GTACATGAGGGAACTTCCGAAGAATGCACCTCAGAAGCTGAATTTTCGGGAGATGCGTCA
GGGGTTGATTGCCCTAGGACGGCACTGCGTAGGTAGCAGATTTGAAACAGATTTGTACGA
GTCGGCGACGAGTGAACTCATGGCCAATCATTCCGTTCAAACAGGGCGAAATATTTACGG
TGTGGATTCCTTTTCGTTAACTAGTGTCAGTGGGACGACCGCCACTTTATTGCAGGAACG
AGCTTCCGAGCGCTGGATTCAGTGGTTAGGCCTTGAAAGCGACTACCATTGTTCATTCTC
CAGTACTCGGAATGCGGAAGACGTAGTGGCAGGTGAGGCGGCGAGTTCAAATCATCATCA
AAAAATTTCAAGAGTAACGCGAAAAAGGCCCCGAGAGCCCAAGAGTACAAACGATATCCT
CGTCGCAGGCCAGAAACTCTTTGGCAGCTCCTTTGAATTCAGGGACTTGCATCAGTTGCG
CTTATGTTATGAAATATACATGGCAGACACACCCTCTGTGGCAGTACAGGCCCCACCGGG
CTATGGTAAGACGGAGTTATTTCATCTCCCCTTGATAGCACTGGCATCTAAGGGCGACGT
GGAATATGTGTCGTTTCTGTTTGTACCGTACACAGTGTTGCTTGCTAATTGCATGATCAG
GTTGGGCCGACGCGGTTGCTTGAATGTGGCCCCTGTAAGAAACTTTATTGAAGAAGGTTA
CGATGGCGTTACTGATTTATACGTGGGGATCTACGATGATCTTGCTAGCACTAATTTCAC
AGACAGGATAGCTGCGTGGGAGAATATTGTTGAGTGCACCTTTAGGACCAACAACGTAAA
ATTGGGTTACCTCATTGTAGATGAGTTTCACAACTTTGAAACGGAGGTCTACCGGCAGTC
GCAATTTGGGGGCATAACTAACCTTGATTTTGACGCTTTTGAGAAAGCAATCTTTTTGAG
CGGCACAGCCCCTGAGGCTGTAGCTGATGCTGCGTTGCAGCGTATTGGGCTTACGGGACT
GGCCAAGAAATCGATGGACATCAACGAGCTCAAACGGTCGGAAGATCTCAGCAGAGGTCT
ATCCAGCTATCCAACACGGATGTTTAATCTAATCAAGGAGAAATCCGAGGTGCCTTTAGG
GCATGTTCATAAAATTCGGAAGAAAGTGGAATCACAGCCCGAAGAAGCACTGAAGCTTCT
TTTAGCCCTCTTTGAAAGTGAACCAGAGTCGAAGGCCATTGTAGTTGCAAGCACAACCAA
CGAAGTGGAAGAATTGGCCTGCTCTTGGAGAAAGTATTTTAGGGTGGTATGGATACACGG
GAAGCTGGGTGCTGCAGAAAAGGTGTCTCGCACAAAGGAGTTTGTCACTGACGGTAGCAT
GCAAGTTCTCATCGGAACGAAATTAGTGACTGAAGGAATTGACATTAAGCAATTGATGAT
GGTGATCATGCTTGATAATAGACTTAATATTATTGAGCTCATTCAAGGTGTAGGGAGACT
AAGAGATGGGGGCCTCTGTTATCTATTATCTAGAAAAAACAGTTGGGCGGCAAGGAATCG
TAAGGGTGAATTACCACCAATTAAGGAAGGCTGTATAACCGAACAGGTACGCGAGTTCTA
TGGACTTGAATCAAAGAAAGGAAAAAAGGGCCAGCATGTTGGATGCTGTGGCTCCAGGAC
AGACCTGTCTGCTGACACAGTGGAACTGATAGAAAGAATGGACAGATTGGCTGAAAAACA
GGCGACAGCTTCCATGTCGATCGTTGCGTTACCGTCTAGCTTCCAGGAGAGCAATAGCAG
TGACAGGTACAGAAAGTATTGCAGCAGTGATGAGGACAGCAACACGTGCATTCATGGTAG
TGCTAATGCCAGTACTAACGCCAGTACTAATGCGATTACCACTGCTAGTACCAACGTCAG
GACTAATGCGACTACCAATGCTAGTACTAATGCGACTACCAATGCCAGTACCAATGCCAG
TACTAATGCGACCACCAATGCCAGTACCAATGCGACTACCAACTCCAGCACTAATGCTAC
TACCACTGCCAGCACCAACGTCAGGACTAGTGCTACTACCACTGCCAGCATCAACGTCAG
GACTAGTGCTACTACCACTGAAAGTACCAACTCCAGCACTAATGCGACTACCACTGAAAG
TACCAACTCCAGCACTAATGCTACTACCACCGAAAGTACCAACTCCAACACTAGTGCTAC
TACCACTGCCAGCATCAACGTCAGGACTAGTGCTACTACCACTGAAAGTACCAACTCCAG
CACTAGTGCGACTACCACTGCCAGCATCAACGTCAGGACTAGTGCTACTACCACTAAAAG
TATCAACTCTAGCACTAATGCTACTACCACTGAAAGTACCAACTCCAACACTAATGCTAC
TACCACTGAAAGTACCAACTCCAGCACTAATGCTACTACCACTGAAAGTACCAACTCCAG
CACTAATGCTACTACCACTGAAAGTACCAACTCCAACACTAGTGCTGCTACCACCGAAAG
TACCAACTCCAACACTAGTGCTACTACCACTGAAAGTACCAACGCTAGTGCCAAGGAGGA
CGCCAATAAAGATGGCAATGCTGAGGATAATAGATTCCATCCAGTCACCGACATTAACAA
AGAGTCGTATAAGCGGAAAGGGAGTCAAATGGTTTTGCTAGAGAGAAAGAAACTGAAAGC
ACAATTTCCCAATACTTCCGAGAATATGAATGTCTTACAGTTTCTTGGATTTCGGTCTGA
CGAAATTAAACATCTTTTCCTCTATGGTATTGACATATACTTCTGCCCAGAGGGAGTGTT
CACACAATACGGATTATGCAAGGGCTGTCAAAAGATGTTCGAGCTCTGTGTCTGTTGGGC
TGGCCAGAAAGTATCGTATCGGAGGATAGCTTGGGAAGCACTAGCTGTGGAGAGAATGCT
GCGAAATGACGAGGAATACAAAGAATACTTGGAAGACATCGAGCCATATCATGGGGACCC
TGTAGGATATTTGAAATATTTTAGCGTAAAAAGGAGAGAGATCTACTCTCAGATACAGAG
AAATTATGCTTGGTACCTGGCCATTACTAGAAGAAGAGAAACAATTAGTGTATTGGATTC
GACAAGAGGCAAGCAAGGGAGCCAAGTTTTCCGCATGTCTGGAAGGCAGATCAAAGAGTT
GTATTTTAAAGTATGGAGCAACTTGCGTGAATCGAAGACAGAGGTGCTGCAGTACTTTTT
GAACTGGGACGAAAAAAAGTGCCAGGAAGAATGGGAGGCAAAAGACGATACGGTTGTTGT
GGAAGCGCTCGAGAAAGGTGGAGTTTTTCAGCGTTTGCGTTCCATGACGAGCGCTGGACT
GCAGGGTCCGCAGTACGTCAAGCTGCAGTTTAGCAGGCATCATCGACAGTTGAGGAGCAG
ATATGAATTAAGTCTAGGAATGCACTTGCGAGATCAGATTGCGCTGGGAGTTACCCCATC
TAAAGTGCCGCATTGGACGGCATTCCTCTCGATGCTGATAGGGCTGTTCTACAATAAAAC
ATTTCGGCAGAAACTGGAGTATCTTTTGGAGCAGATTTCGGAGGTGTGGTTGTTACCACA
TTGGCTTGATTTGGCAAACGTTGAAGTTCTCGCTGCAGATGACACGAGGGTACCACTGTA
CATGCTGATGGTAGCGGTTCACAAAGAGCTGGATAGCGATGATGTTCCAGACGGTAGATT
TGATATATTATTATGTAGGGATTCGAGCAGAGAAGTTGGAGAGTGAAGGAAATTGTTGTT
ACGAAAGTCACTGATTATGTATTGTGTAGTATAGTATATTGTAAGAAAATTTTTTTCTAG
GGAATATGCGTTTTGATGTAGTATTTTACTGTTTTGATTTAGTGTTTGTTGCACGGCAGT
AGCGAGAGACAAGTGCGAAGGAGTAGGATGAAAAGACAGTCTATAAAAAGTAAACATAAA
ATAAAGGTAGTAAGTATAGCTTTTAGCTGAAACTCCGGGTAAGAGTCAATAGGGCTTGGA
GGAGACGTAAATGAGGGCTATTTAGGGCTATTTAGGGCTATGTAAAAGTGTTGTAGGGCT
AAAGAACAGGATTTCATTTTCATTTTTTTTTAATTTCGGTCAGAAAGCCGGGTAAGGTGT
GACAGCGCGAGTAAAGGTAGATGAGAGAGAGT
>Chr_V:163-6646
GAAGTAACTTGATACGTCGTTGGTGAATGGGTCTGCTTTCTTATTCGGCGGGGTAATACA
TTTTGGGAGAAGTTTGTCTTTCTGACGCGCCATATGTAGGTACGCCAAAAAGGGCTCCTT
TACTTCGAAGCGCGAGGTCGTATACCTAATAAGGAAATGTAATTTATAACTTTTTATTAT
ATTGGTCTTTTCGAGAGCGGAACGTAGGTCCATGTTTAAAGTATCCAACAGAATATCCAC
GAAGCGGCTGAGCAACGAACAGAATCCTGGTTCTCCTCGACTAAGCAGATAGTTAAGATA
CTGTGCACCATGGAAATTGAAAACGAACGTACGTACCGACTACTTTATTTTTGCAGGCCG
GAAATCAAGCGATGAATGAGACATCCTTCTGTTTTCTATGTTGTGCTTGAAGGGGACAGA
CAGTCGCTTATCTTAGTGAGATTTTGTTTGCTTTTGCTGCACCTGCATAGCGCAGATTCT
GCATCTTCTCAATAGCTTAATTATTACATTCTTAGATGATGATAAGACGGAAACTGGACA
ATCTTTTGTTTATATTGATGGATTTCTTGTCAAAAAGCATAACAATCAACATACTATTGT
TAATTTCGAAACTTACAAAAATAAAATGAAAGTTTCCGATAGGCGTAAGTTTGAAAAAGC
AAACTTTGACGAGTTTGAGTCGGCTCTAAATAACAAAAACGACTTGGTACATTGTCCCTC
AATAACTTTATTTGAATCGATCCCCACGGAAGTGCGGTCATTCTACGAAGACGAAAAGTC
TGGCCTAATCAAAGTGGTAAAATTCAGAACTGGTGCAATGGATAGGAAAAGGTCTTTTGA
AAAAGTTGTCATTTCCGTCATGGTCGGGAAAAATGTAAAAAAGTTCCTGACGTTTGTTGA
AGACGAACCAGATTTCCAGGGCGGACCAATCCCTTCAAACAAACCACGTGATGGTCTACA
CGTTGTTTCAAGTGCATACTTTGAAATTCAATAGAAAGGATTACGATACCCTTTCTCTTT
TTTACCTCAACAGAGGATACTATAATGAGTTGAGTTTCCGTGTCCTGGAACGTTGTCACG
AAATAGCGAGTGCTAGGCCGAACGACAGCTCTACGATGCGTACTTTCACTGACTTTGTTT
CCGGCGCACCTATTGTAAGGAGTCTTCAGAAAAGCACCATAAGGAAATATGGGTACAATT
TGGCAGCCTACACGTAGATGAGCTATGCAAGCAAGTTTACCTGGCGAAAAGAAAGTCGAC
ACAGAGCGGCTGAAGCGTGATCTATGCCCACGTAAACCCATTGAGATAAAGTACTTTTCA
CAGATATGTAACGATATGATGAACAAAAAGGACCGATTGGGTGATATTTTGCATATTATC
TTGCGAGCATGTGCACTCAATTTCGGGGCGGGTCCCCGTGGTGGCGCTGGTGACGAAGAG
GATCGATCTATTACGAATGAAGAACCCATTATTCCCTCTGTGGACGAGCATGGCCTGAAA
GTATGTAAGTTGCGCAGTCCTAACACTCCACGAAGACTCAGAAAAACACTAGATGCCGTG
AAAGCTTTATTGGTGTCGTCTTGTGCTTGTACCGCAAGGGATTTAGATATATTTGATGAC
AACAACGGCGTTGCAATGTGGAAATGGATCAAAATTCTGTACCACGAAGTAGCGCAGGAA
ACCACGCTGAAGGACTCTTATAGAATAACTTTGGTACCTTCTTCTGATGGTATATCAGTA
TGTGGAAAACTTTGGGGAGAGTTGAACAACTGCTTCCATATGCCAGCCTCATTTTGCGTA
ATCGAGAAGTTTTGTTCAGAGAACCGAAGCGAGGAATTGACGAGTATCTGGAAAACGATT
CTTTTCTTCAAATGATACCTGTTAAATATCGTGAAATTGTGCTGCCCAAGTTGAGAAGAG
ATACTAACAAAATGACCGCGGCTCTTAAAAATAAAGTCGCTGTTGCAATTGACGAGCTTA
CGGTGCCACTTATGTGGATGATCCATTTTGCCGTAGGATACCCTTACCGTTATCCAGAGC
TTCAGCTACTCGCTTTTGCCGGTCCTCAGCGCAACGTATACGTCGATGATACAACAAGAC
GCATCCAACTGTACACTGATTACAACAAGAACGGTTCATCGGAGCCTCGACTAAAGACGC
TTGACGGACTCACTTCAGATTACGTGTTTTATTTTGTCACTGTGCTAAGGCAAATGCAAA
TATGTGCGCTTGGTAACAGTTATGACGCTTGGTAACAGTTATGACGCTTTTAATCATGAT
CCTTGGATGGATGTGGTGGGATTTGAGGATCCAAATCAAGTAACAAATCGAGACATTTCG
AGGATAGTTTTGTATTCCTACATGTTTCTGAATACCGCGAAGGGCTGTCTGGTTGAATAC
GCAACTTTTCGGCAGTACATGAGGGAACTTCCGAAGAATGCACCTCAGAAGCTGAATTTT
CGGGAGATGCGTCAGGGGTTGATTGCCCTAGGACGGCACTGCGTAGGTAGCAGATTTGAA
ACAGATTTGTACGAGTCGGCGACGAGTGAACTCATGGCCAATCATTCCGTTCAAACAGGG
CGAAATATTTACGGTGTGGATTCCTTTTCGTTAACTAGTGTCAGTGGGACGACCGCCACT
TTATTGCAGGAACGAGCTTCCGAGCGCTGGATTCAATGGTTAGGCCTTGAAAGCGACTAC
CATTGTTCATTCTCTAGTACTCGGAATGCGGAAGACGTAGTGGCAGGTGAGGCGGCGAGT
TCAGATCATCACCAAAAAATCTCAAGAGTAACGCGAAAAAGGCCCCGAGAGCCCAAGAGT
ACAAACGATATCCTCGTTGCAGGCCAGAAACTCTTTGGCAGCTCCTTTGAATTCAGGGAC
TTGCATCAGTTGCGCTTATGTTATGAAATATACATGGCAGACACACCCTCTGTGGCAGTA
CAGGCCCCACCGGGCTATGGTAAGACGGAGTTATTTCATCTCCCCTTGATAGCACTGGCG
TCTAAGGGCGACGTGAAATATGTGTCGTTTCTGTTTGTACCGTACACAGTGTTGCTTGCT
AATTGCATGATCAGGTTGGGCCGATGCGGTTGCTTGAATGTGGCCCCTGTAAGAAACTTT
ATTGAAGAAGGTTACGATGGCGTTACTGATTTATACGTGGGGATCTACGATGATCTTGCT
AGCACTAATTTCACAGACAGGATAGCTGCGTGGGAGAATATTGTTGAGTGCACCTTTAGG
ACCAACAACGTAAAATTGGGTTACCTCATTGTAGATGAGTTTCACAACTTTGAAACGGAG
GTCTACCGGCAGTCGCAATTTGGGGGCATAACTAACCTTGATTTTGACGCTTTTGAGAAA
GCAATCTTTTTGAGCGGCACAGCCCCTGAGGCTGTAGCTGATGCTGCGTTGCAGCGTATT
GGGCTTACGGGACTGGCCAAGAAATCGATGGACATCAACGAGCTCAAACGGTCGGAAGAT
CTCAGCAGAGGTCTATCCAGCTATCCAACACGGATGTTTAATCTAATCAAGGAGAAATCC
GAGGTGCCTTTAGGGCATGTTCATAAAATTCGGAAGAAAGTGGAATCACAGCCCGAAGAA
GCACTGAAGCTTCTTTTAGCCCTCTTTGAAAGTGAACCAGAGTCGAAGGCCATTGTAGTT
GCAAGCACAACCAACGAAGTGGAAGAATTGGCCTGCTCTTGGAGAAAGTATTTTAGGGTG
GTATGGATACACGGGAAGCTGGATGCTGCAGAAAAGGTGTCTCGCACAAAGGAGTTTGTC
ACGGACGGTAACATGCGAGTTCTCATCGGAACGAAATTAGTGACTGAAGGAATTGACATT
AAGCAATTGATGATGGTGATCATGCTTGATAATAGACTTAATATTATTGAGCTCATTCAA
GGCGTAGGGAGACTAAGAGATGGGGGCCTCTGTTATCTATTATCTAGAAAAAACAGTTGG
GCGGCAAGGAATCGTAAGGGTGAATTACCACCAATTAAGGAAGGCTGTATAACCGAACAG
GTACGCGAGTTCTATGGACTTGAATCAAAGAAAGGAAAAAAGGGCCAGCATGTTGGATGC
TGTGGCTCCAGGACAGACCTGTCTGCTGACACAGTGGAACTGATAGAAAGAATGGACAGA
TTGGCTGAAAAACAGGCGACAGCTTCCATGTCGATCGTTGCGTTACCGTCTAACTTCCAG
GAGAGCAATAGCAGTGACAGGTACAGAAAGTATTGCAGCAGTGATGAGGACAGCAACACG
TGCATTCATGGTAGTGCTAATGCCAGTACTAACGCCAGTACTAATGCGATTACCACTGCT
AGTACCAACGTCAGGACTAATGCGACTACCAATGCTAGTACTAATGCGACTACCAATGCC
AGTACCAATGCGACTACCAACTCCAGCACTAATGCTACTACCACTGCCAGCACCAACGTC
AGGACTAGTGCTACTACCACTGCCAGCATCAACGTCAGGACTAGTGCTACTACCACTGAA
AGTACCAACTCCAGCACTAATGCGACTACCACTGCCAGCATCAACGTCAGGACTAGTGCT
ACTACCACTAAAAGTATCAACTCCAGCACTAATGCTACTATCACTGAAAGTACCAACTCC
AACACTAATGCTACTACCACTGAAAGTACCAACTCCAAAACTAGTGCTACTACCACTGCT
AGCACCAACTCCAACACTAGTGCTACTACCACCGAAAGTACCAACTCCAAAACTAGTGCT
ACTACCACTGCTAGCACCAACTCCAACACTAGTGCTACTACCACCGAAAGTACCAACTCC
AACACTAGTGCTACTACCACTGCTAGCACCAACTCCAGCACTAATGCTACTACCACTGAA
AGTACCAACGCTAGTGCCAAGGAGGACGCCAATAAAGATGGCAATGCTGAGGATAATAGA
TTCCATCCAGTCACCGACATTAACAAAGAGTCGTATAAGCGGAAAGGGAGTCAAATGGTT
TTGCTAGAGAGAAAGAAACTGAAAGCACAATTTCCCAATACTTCCGAGAATATGAATGTC
TTACAGTTTCTTGGATTTCGGTCTGACGAAATTAAACATCTTTTCCTCTATGGTATTGAC
ATATACTTCTGCCCAGAGGGCGTATTCACACAATACGGATTATGCAAGGGCTGTCAAAAG
ATGTTCGAGCTCTGTGTCTGTTGGGCTGGCCAGAAAGTATCGTATAGGAGGATGGCTTGG
GAAGCACTAGCTGTGGAGAGAATGCTGCGAAATGACGAGGAATACAAAGAATACTTGGAA
GACATCGAGCCATATCATGGGGACCCTGTAGGATATTTGAAATATTTTAGCGTAAAAAGG
AGAGAGATCTACTCTCAGATACAGAGAAATTATGCTTGGTACCTGGCCATTACTAGAAGA
AGAGAAACAATTAGTGTATTGGATTCGACAAGAGGCAAGCAAGGGAGCCAAGTTTTCCGC
ATGTCTGGAAGGCAGATCAAAGAGTTGTATTATAAAGTATGGAGCAACTTGCGTGAATCG
AAGACAGAGGTGCTGCAGTACTTTTTGAACTGGGACGAAAAAAAGTGCCAGGAAGAATGG
GAGGCAAAAGACGATACGGTCTTTGTGGAAGCGCTCGAGAAAGTTGGAGTTTTTCAGCGT
TTGCGTTCCATGACGAGCGCTGGACTGCAGGGTCCGCAGTACGTCAAGCTGCAGTTTAGC
AGGCATCATCGACAGTTGAGGAGCAGATATGAATTAAGCCTAGGAATGCACTTGCGAGAT
CAGATTGCGCTGGGAGTTACCCCATCTAAAGTGCCGCATTGGACGGCATTCCTCTCGATG
CTGATAGGGCTGTTCTACAATAAAACATTTCGGCAGAAACTGGAGTATCTTTTGGAGCAG
ATTTCGGAGGTGTGGTTGTTACCACATTGGCTTGATTTGGCAAACGTTGAAGTTCTCGCT
GCAGATAACACGAAGGTACCACTGTACATGCTGATGGTAGCGGTTCACAAAGAGCTGGAT
AGCGATGATGTTCCAGACGGTAGATTTGATATAATATTACTATGTAGAGATTCGAGCAGA
GAAGTTGGAGAGTGAAGGAAATTGTTGTTACGAAAGTCAGTGATTATGTATTGTGTAGTA
TAGTATATTGTAAGAAATTTTTTTTTCTAGGGAATATGCGTTTTGATGTAGTAGTATTTC
ACTGTTTTGATTTAGTGTTTGTTGCACGGCAGTAGCGAGAGACAAGTGGGAAAGAGTAGG
ATAAAAAGACAATCTATAAAAAGTAAACATAAAATAAAGGTAGTAAGTAGCTTTTGGTTG
AACATCCGGGTAAGAGACAACAGGGCTTGGAGGAGACGTACATGAGGGCTATTTAGGGCT
ATTTAGGGCTATGTAGAAGTGCTGTAGGGCTAAAGAACAGGATTTCATTTTCATTTTTTT
TTTTTAATTTCGGTCAGAAAGCCGGGTAAGGAGTGACAGCGAGAGTAAAGATAGATGTGA
AAAG
>Chr_V:576189-582797
ATATCTATGTCACCTTATTGCATGCTGGATGGTGTTAGACAAGGCCGTAGGGACATATAG
CATCTAGGAAGTAACCTTGTACGAAAATAGGCAATATTTCCTGTTTGACGCAGATTTTAG
CCCAAAGATCTAGCGTTAAGGAATTTTTTTATAGTGGGACATTGCAAACCAAGGAAGTAA
CTTGATACGTCGTTGGTGAATGGGTCTGTTTTCTTATTCGGCGGGGTAATACATTTTGAG
GGAAGGTTGTCTGTCTGACGCGCCATATGTAGGTACGCCAAAAAGGGCTCCTTTACTTCG
AAGCGCGAGGTCGTATACCTAATAAGGAAATGTAATTTATAACTTTTTATTATATTGGTC
TTTTCGAGAGCGGAAGAAGTTGTAGGCTAAGCGCAGGCTAAGCGTAGGTCCATGTTTAAA
GTATCCAAGAGAATATCCACGAAGCGGCTGAGCAACGAACAGAATCCTGGTTCTCCTCGA
CTAAGCAGATAGTTAAGATACTGTGCACCATGGAAATTGAAAACGAACGTACGTACCGAC
TACTTTATTTTTGCAGGCCGGAAATCAAGCGATGAATGAGACATCCTTCTGTTTTCTATG
TTGTGCTTGAAGGGGACAGACAGTCGCTTATCTTAGTGAGATTTTGTTTGCTTTTGCTGC
ACCTGCATAGCGCAGATTCTGCATCTTCTCAATAGCTTAATTATTACATTCTTAGATGAT
GATAAGACGGAAACTGGAGAATCTTTTGTTTATATTGATGGATTTCTTGTCAAAAAGCAT
AACAATCAACATACTATTGTTAATTTCGAAACTTACAAAAATAAAATGAAAGTTTCCGAT
AGGCGTAAGTTTGAAAAAGCAAACTTTGACGAGTTTGAGTCGGCTCTAAATAACAAAAAC
GACTTGGTACATTGTCCCTCAATAACTTTATTTGAATCGATCCCCACGGAAGTGCGGTCA
TTCTACGAAGACGAAAAGTCTGGCCTAATCAAAGTGGTAAAATTCAGAACTGGTGCAATG
GATAGGAAAAGGTCTTTTGAAAAAATTGTCATTTCCGTCATGGTCGGGAAAAATGTACAA
AAGTTCCTGACGTTTGTTGAAGACGAACCAGATTTCCAGGGCGGACCAATCCCTTCAAAC
AAACCACGTGATGGTCTACACGTTGTTTCAAGTGCATACTTTGAAATTCAATAGAAAGGA
TTACGATACCCTTTCTCTTTTTTACCTCAACAGAGGATACTATAATGAGTTGAGTTTCCG
TGTCCTGGAACGTTGTCACGAAAAAGCGAGTGCTAGGCCGAACGACAGCTCTACGATGCG
TACTTTCACTGACTTTGTTTCCGGCGCACCTATTGTAAGGAGTCTTCAGAAAAGTACCAT
AAGGAAATATGGGTACAATTTGGCACCCTACATGTTTTTGTTACTACACGTAGATGAGCT
ATCGATTTTTTCTGCATACCAAGCAAGTTTACCTGGCGAAAAGAAAGTCGACACAGAGCG
GCTGAAGCGTGATCTATGCCCACGTAAACCCACTGAGATAAAGTACTTTTCACAGATATG
TAACGATATGATGAACAAAAAGGACCGATTGGGTGATATTTTGCATATTATCTTGCGAGC
ATGTGCGCTCAATTTCGGGGCGGGTCCCCGTGGTGGCGCTGGTGACGAAGAGGATCGATC
CATTACGAATGAAGAACCCATTATTCCCTCTGTGGACGAGCATGGCTTGAAAGTATGTAA
GTTGCGCAGTCCTAACACTCCACGAAGACTCAGAAAAACACTAGATGCCGTGAAAGCTTT
ATTGGTGTCGTCTTGTGCTTGTACCGCAAGGGATTTAGATATATTTGATGACAACAACGG
CGTTGCGATGTGGAAATGGATCAAAATTCTGTACCACGAAGTAGCGCAGGAAACCGCGCT
GAAGGACTCTTATAGAATAACTTTGGTACCTTCTTCTGATGGTGTATCAGTATGTGGAAA
ACTGTTTAATCGCGAGTATGTCCGCGGCTTTTACTTTGCATGCAAGGCTCAGTTTGATAA
CCTTTGGGAAGAATTGAACGACTGCTTTTATATGCCTACAGTGGTTGATATTGCCAGCCT
CATTTTGCGTAATCGAGAAGTTTTGTTCAGAGAGCCAAAGCGAGGAATTGACGAGTATCT
GGAGAACGATTCTTTCCTTCAAATGATACCTGTTAAATATCGTGAAATTGTGCTGCCCAA
GTTGAGAAGAGATACTAACAAAATGACCGCGGCTCTTAAAAATAAAGTCACTGTTGCAAT
TGACGAGCTTACGGTGCCACTTATGTGGATGATCCATTTTGCCGTAGGATACCCTTACCG
TTATCCAGAGCTTCAGCTACTCGCTTTTGCCGGTCCTCAGCGCAACGTATACGTCGATGA
TACAACAAGACGCATCCAACTGTACACTGATTACAACAAGAACGGTTCATCGGAGCCTCG
ACTTAAGACGCTTGACGGACTCACTTCAGATTACGTGTTTTATTTTGTCACTGTGCTAAG
GCAAATGCAAATATGTGCGCTTGGTAACAGTTATGACGCTTTTAATCATGATCCTTGGAT
GGATGTGGTGGGATTTGAGGATCCAGATCAAGTAACAAATCGAGACATTTCGAGGATAGT
TTTGTATTCCTACATGTTTCTGAATACCGCGAAGGGCTGTCTGGTTGAATACGCAACTTT
TCGGCAGTACATGAGGGAACTTCCGAAGAATGCACCTCAGAAGCTGAATTTTCGGGAGAT
GCGTCAGGGGTTGATTGCCCTAGGACGGCACTGCGTAGGTAGCAGATTTGAAACAGATTT
GTACGAGTCGGCGACGAGTGAACTCATGGCCAATCATTCCGTTCAAACAGGGCGAAATAT
TTACGGTGTGGATTCCTTTTCGTTAACTAGTGTCAGTGGGACGACCGCCACTTTATTGCA
GGAACGAGCTTCCGAGCGCTGGATTCAATGGTTAGGCCTTGAAAGCGACTACCATTGTTC
ATTCTCTAGTACTCGGAATGCGGAAGACGTAGTGGCAGGTGAGGCGGCGAGTTCAGATCA
TCATCAAAAAATTTCAAGAGTAACGCGAAAAAGGCCCCGAGAGCCCAAGAGTACAAACGA
TATCCTCGTCGCAGGCCAGAAACTCTTTGGCAGCTCCTTTGAATTCAGGGACTTGCATCA
GTTGCGCTTATGTCATGAAATATACATGGCAGACACACCCTCTGTGGCAGTACAGGCCCC
ACCGGGCTATGGTAAGACGGAGTTATTTCATCTCCCCTTGATAGCACTGGCGTCTAAGGG
CGACGTGAAATATGTGTCGTTTCTGTTTGTACCGTACACAGTGTTGCTTGCTAATTGCAT
GATCAGGTTGAGCCGATGCGGTTGCTTGAATGTGGCCCCTGTAAGAAACTTTATTGAAGA
AGGTTGCGATGGCGTTACTGATTTATACGTGGGGATCTACGATGATCTTGCTAGCACTAA
TTTCACAGACAGGATAGCTGCGTGGGAGAATATTGTTGAGTGCACCTTTAGGACCAACAA
CGTAAAATTGGGTTACCTCATTGTAGATGAGTTTCACAACTTTGAAACGGAGGTCTACCG
GCAGTCGCAATTTGGGGGCATAACTAACCTTGATTTTGACGCTTTTGAGAAAGCAATCTT
TTTGAGCGGCACAGCACCTGAGGCTGTAGCTGATGCTGCGTTGCAGCGTATTGGGCTTAC
GGGACTGGCCAAGAAGTCGATGGACATCAACGAGCTCAAACGGTCGGAAGATCTCAGCAG
AGGTCTATCCAGCTATCCAACACGGATGTTTAATCTAATCAAGGAGAAATCCGAGGTGCC
TTTAGGGCATGTTCATAAAATTTGGAAGAAAGTGGAATCACAGCCCGAAGAAGCACTGAA
GCTTCTTTTAGCCCTCTTTGAAATTGAACCAGAGTCGAAGGCCATTGTAGTTGCAAGCAC
AACCAACGAAGTGGAAGAATTGGCCTGCTCTTGGAGAAAGTATTTTAGGGTGGTATGGAT
ACACGGGAAGCTGGGTGCTGCAGAAAAGGTGTCTCGCACAAAGGAGTTTGTCACTGACGG
TAGCATGCGAGTTCTCATCGGAACGAAATTAGTGACTGAAGGAATTGACATTAAGCAATT
GATGATGGTGATCATGCTTGATAATAGACTTAATATTATTGAGCTCATTCAAGGCGTAGG
GAGACTAAGAGATGGGGGCCTCTGTTATCTATTATCTAGAAAAAACAGTTGGGCGGCAAG
GAATCGTAAGGGTGAATTACCACCGATTAAGGAAGGCTGTATAACCGAACAGGTACGCGA
GTTCTATGGACTTGAATCAAAGAAAGGAAAAAAGGGCCAGCATGTTGGATGCTGTGGCTC
CAGGACAGACCTGTCTGCTGACACAGTGGAACTGATAGAAAGAATGGACAGATTGGCTGA
AAAACAGGCGACAGCTTCCATGTCGATCGTTGCGTTACCGTCTAGCTTCCAGGAGAGCAA
TAGCAGTGACAGGTGCAGAAAGTATTGCAGCAGTGATGAGGACAGCGACACGTGCATTCA
TGGTAGTGCTAATGCCAGTACCAATGCGACTACCAACTCCAGCACTAATGCTACTACCAC
TGCCAGCACCAACGTCAGGACTAGTGCTACTACCACTGCCAGCATCAACGTCAGGACTAG
TGCGACTACCACTGAAAGTACCAACTCCAGCACTAATGCTACTACCACTGCCAGCACCAA
CGTCAGGACTAGTGCTACTACCACTGCCAGCATCAACGTCAGGACTAGTGCGACTACCAC
TGAAAGTACCAACTCCAACACTAGTGCTACTACCACCGAAAGTACCGACTCCAACACTAG
TGCTACTACCACCGAAAGTACCGACTCCAACACTAGTGCTACTACCACTGCTAGCACCAA
CTCCAGCACTAATGCCACTACCACTGCTAGCACCAACTCCAGCACTAATGCCACTACCAC
TGAAAGTACCAACGCTAGTGCCAAGGAGGACGCCAATAAAGATGGCAATGCTGAGGATAA
TAGATTCCATCCAGTCACCGACATTAACAAAGAGTCGTATAAGCGGAAAGGGAGTCAAAT
GGTTTTGCTAGAGAGAAAGAAACTGAAAGCACAATTTCCCAATACTTCCGAGAATATGAA
TGTCTTACAGTTTCTTGGATTTCGGTCTGACGAAATTAAACATCTTTTCCTCTATGGTAT
TGACGTATACTTCTGCCCAGAGGGAGTATTCACACAATACGGATTATGCAAGGGCTGTCA
AAAGATGTTCGAGCTCTGTGTCTGTTGGGCTGGCCAGAAAGTATCGTATCGGAGGATGGC
TTGGGAAGCACTAGCTGTGGAGAGAATGCTGCGAAATGACGAGGAATACAAAGAATACTT
GGAAGACATCGAGCCATATCATGGGGACCCTGTAGGATATTTGAAATATTTTAGCGTAAA
AAGGGGAGAGATCTACTCTCAGATACAGAGAAATTATGCTTGGTACCTGGCCATTACTAG
AAGAAGAGAAACAATTAGTGTATTGGATTCGACAAGAGGCAAGCAAGGGAGCCAAGTTTT
CCGCATGTCTGGAAGGCAGATCAAAGAGTTGTATTATAAAGTATGGAGCAACTTGCGTGA
ATCGAAGACAGAGGTGCTGCAGTACTTTTTGAACTGGGACGAAAAAAAGTGCCGGGAAGA
ATGGGAGGCAAAAGACGATACGGTCTTTGTGGAAGCGCTCGAGAAAGTTGGAGTTTTTCA
GCGTTTGCGTTCCATGACGAGCGCTGGACTGCAGGGTCCGCAGTACGTCAAGCTGCAGTT
TAGCAGGCATCATCGACAGTTGAGGAGCAGATATGAATTAAGTCTAGGAATGCACTTGCG
AGATCAGCTTGCGCTGGGAGTTACCCCATCTAAAGTGCCGCATTGGACGGCATTCCTGTC
GATGCTGATAGGGCTGTTCTGCAATAAAACATTTCGGCAGAAACTGGAATATCTTTTGGA
GCAGATTTCGGAGGTGTGGTTGTTACCACATTGGCTTGATTTGGCAAACGTTGAAGTTCT
CGCTGCAGATAACACGAGGGTACCGCTGTACATGCTGATGGTAGCGGTTCACAAAGAGCT
GGATAGCGATGATGTTCCAGACGGTAGATTTGATATATTATTATGTAGAGATTCGAGCAG
AGAAGTTGGAGAGTGAAGGAAATTGTTGTTACGAAAGTCAGTGATTATGTATTGTGTAGT
ATAGTATATTGTAAGAAATTTTTTTTTTCTAGGGAATATGCGTTTTGATGTAGTAGTATT
TCACTGTTTTGATTTAGTGTTTGTTGCACGGCAGTAGCGAGAGACAAGTGGGAAAGAGTA
GGATAAAAAGACAATCTATAAAAAGTAAACATAAAATAAAGGTAGTAAGTAGCTTTTGGT
TGAACATCCGGGTAAGAGACAACAGGGCTTGGAGGAGACGTACATGAGGGCTATTTAGGG
CTATTTAGGGCTATGTAGAAGTGCTGTAGGGCTAAAGAACAGGGTTTCATTTTCATTTTT
TTTTTTTTAATTTCGGTCAGAAAGCCGGGTAAGGTATGACAGCGAGAGTAGAGGTAGATG
TGAGAGAGT
>Chr_VI:303-5708
TATATATATGTCACTGTATTGCATGCTGGATGGTGTTAGACAAGGCCGTAGGGACATATA
GCATCTAGGAAGTAACCTTGTACGAAAATAGGCAATATTTCCTGTTTAGGCGATTGGGAC
GCAGATTTTAGTCCAACGATCTAGCGTCAAGGAATTTTTTTATAGTGGGACATTGCACCA
AGGAAGTAACTTGATACGTCGTGGGTGAATGGGTCTGTTTTCTTATTCGGCGGGGTAATA
CATTTTTGGGGGAAGTTTGTCTGTCTGACGCGCCATATGTAGGTACGCCAAAAAGGGCTC
CTCTACTTCGAAGCGCGAGGTCGTATACCTAATAAGGAAATGTAATTTATAACTTTCTAT
TATATTGGTCTTTTCGAGAGCGGAAGAAGTTGTAGGCTAAGCGCAGGCTAAGCGTAGGTC
CATGTTTGAAGTATCCAAGAGAATATCCACGAATCCTGGTTCTCCTCGACTAAGCAGATA
GTTAAGATACTGTGCACCATGGAAATTGAAAACGAAAGTGCGTACCGACTACTTTATTTT
TGCAGGCCGGAAATCAAGCGATGAATGAGACATCCTTCTGTTTTCTATGTTGTGCTTGAA
GGGGACAGACAGTCGCTTATCTTAGTGAGATTTCTTATTAACTGAATTTTCTTTGCTGCT
GCTGGAGATTTGCACCTGCATAGCGCAGATTCTGCATCTTCTCAATAGCTTAATTATTAC
ATTCTTAGATGATGATAAGACGGAAACTGGACAATCTTTTGTTTATATTGATGGATTTCT
TGTCAAAAAGCATAACAATCAACATACTATTGTTAATTTCGAAACTTACAAAAATAAAAT
GAAAGTTTCCGATAGGCGTAAGTTTGAAAAAGCAAACTTTGACGAGTTTGAGTCGGCTCT
AAATAACAAAAACGACTTGGTACATTGTCCCTCAATAACTTTATTTGAATCGATCCCCAC
GGAAGTGCGGTCATTCTACGAAGACGAAAAGTCTGGCCTAATCAAAGTGGTAAAATTCAG
AACTGGTGCAATGAATAGGAAAAGGTCTTTTGAAAAAATTGTCATTTCCGTCATGGTCGG
GAAAAATGTACAAAAGTTCCTGACATTTGTTGAAGACGAACCAGATTTCCAGGGCGGACC
AATCCCTTCAAAGTATCTTATTCCCAAGAAAATCAACTTGATGGTCTACACGTTGTTTCA
AGTGCATACTTTGAAATTCAATAGAAAGGATTACGATACCCTTTCTCTTTTTTACCTCAA
CAGAGGATACTATAATGAGTTGAGTTTTCCGTGTCCTGGAACGTTGTCACGAAATAGCGA
GTGCCAGGCCGAACGACAGCTCTACGATGCGTACTTTCACTGACTTTGTTTCTGGCGCAC
CTATTGTAAGGAGTCTTCAGAAAAGCACCATAAGGAAATATGGGTACAATTTGGCACCCC
ACATGTTTTTGTTACTACACGTAGATGAGCTATCGATTTTTTCTGCATACCAAGCAAGTT
TACCTGGCGAAAAGAAAGTCGACACAGAGCGGCTGAAGCGTGATCTATGCCCACGTAAAC
CCATTGAGATAAAGTACTTTTCACAGATATGTAACGATATGATGAACAAAAAGGACCGAT
TGGGTGATGTTTTGCGTGTGTGCTGCCCAAGTTGAGAAGAGATACTAACAAAATGACCGC
GGCTCTCAAAAATAATTGACGAGCTTACGGTGATACGCTTACCGTTATCCAGAGCTACAG
CGCAACGTATACGTCGACGATACAACAAGAACGGTTCATCGGAGCCTCGACTAAAGACGC
TTGACGGACTCACTTCCGAGCGCTGGATTCAATGGTTAGGCCTTGAAAGCGACTACCATT
GTTCATTCTCTAGTACTCGGAATGCGGAAGACGTAGTGGCAGGTGAGGCGGCGAGTTCAG
ATCATGATCAAAAAATTTCAAGAGTAACGCGAAAAAGGCCCCGAGAGCCCAAGAGTACAA
ACGATATCCTCGTCGCAGGCCAGAAACTCTTTGGCAGCTCCTTTGAATTCAGGGACTTGC
ATCAGTTGCGCTTATGTCATGAAATATACATGGCAGACACACCCTCTGTGGCAGTACAGG
CCCCACCGGGCTATGGTAAGACGGAGTTATTTCATCTCCCCTTGATAGCACTGGCGTCTA
AGGGCGACGTGAAATATGTGTCGTTTCTGTTTGTACCGTACACAGTGTTGCTTGCTAATT
GCATGATCAGGTTGGGCCGACGCGGTTGCTTGAATGTGGCCCCTGTAAGAAACTTTATTG
AAGAAGGTTACGATGGCGTTACTGATTTATACGTGGGGATCTACGATGATCTTGCTAGCA
CTAATTTCACAGACAGGATAGCTGCGTGGGAGAATATTGTTGAGTGCACCTTTAGGACCA
ACAACGTAAAATTGGGTTACCTCATTGTAGATGAGTTTCACAACTTTGAAACGGAGGTCT
ACCGGCAGTCGCAATTTGGGGGCATAACTAACCTTGATTTTGACGCTTTTGAGAAAGCAA
TCTTTTTGAGCGGCACAGCCCCTGAGGCTGTAGCTGATGCTGCGTTGCAGCGTATTGGGC
TTACGGGACTGGCCAAGAAGTCGATGGACATCAACGAGCTCAAACGGTCGGAAGATCTCA
GCAGAGGTCTATCCAGCTATCCAACACGGATGTTTAATCTAATCAAGGAGAAATCCGAGG
TGCCTTTAGGGCATGTTCATAAAATTTGGAAGAAAGTGGAATCACAGCCCGAAGAAGCAC
TGAAGCTTCTTTTAGCCCTCTTTGAAATTGAACCAGAGTCGAAGGCCATTGTAGTTGCAA
GCACAACCAACGAAGTGGAAGAATTGGCCTGCTCTTGGAGAAAGTATTTTAGGGTGGTAT
GGATACACGGGAAGCTGGGTGCTGCAGAAAAGGTGTCTCGCACAAAGGAGTTTGTCACTG
ACGGTAGCATGCAAGTTCTCATCGGAACGAAATTAGTGACTGAAGGAATTGACATTAAGC
AATTGATGATGGTGATCATGCTTGATAATAGACTTAATATTATTGAGCTCATTCAAGGTG
TAGGGAGACTAAGAGATGGGGGCCTCTGTTATCTATTATCTAGAAAAAACAGTTGGGCGG
CAAGGAATCGTAAGGGTGAATTACCACCAATTAAGGAAGGCTGTATAACCGAACAGGTAC
GCGAGTTCTATGGACTTGAATCAAAGAAAGGAAAAAAGGGCCAGCATGTTGGATGCTGTG
TCTGCTGACACAGTGGAACTGATAGAAAGAATGGACAGATTGGCTGAAAAACAGGCGACA
GCTTCCATGTCGATCGTTGCGTTACCGTCTAGCTTCCAGGAGAGCAATAGCAGTGACAGG
TGCAGAAAGTATTGCAGCAGTGATGAGGACAGCGACACGTGCATTCATGGTAGTGCTAAT
GCCAGTACTAACGCCAGTACTAATGCGATTACCACTGCTAGTACCAACGTCAGGACTAAT
GCGACTACCAATGCTAGTACTAATGCGACTACCAATGCCAGTACCAATGCCAGTACCAAT
GCGACTACCAATGCCAGTACCAATGCGACTACCAACTCCAGCACTAATGCTACTACCACT
GCCAGCACCAACGTCAGGACTAGTGCTACTACCACTGCCAGCATCAACGTCAGGACTAGT
GCTACTACCACTGAAAGTACCAACTCCAGCACTAATGCGACTACCACTGCCAGCATCAAC
GTCAGGACTAGTGCGACTACCACTGCCAGCATCAACGTCAGGACTAATGCTACTACCACT
GCCAGCACCAACGCTAGTGCCAAGGAGGACGCCAATAAAGATGGCAATGCTGAGGATAAT
AGATTCCATCCAGTCACCGACATTAACAAAGAGTCGTATAAGCGGAAAGGGAGTCAAATG
GTTTTGCTAGAGAGAAAGAAACTGAAAGCACAATTTCCCAATACTTCCGAGAATATGAAT
GTCTTACAGTTTCTTGGATTTCGGTCTGACGAAATTAAACATCTTTTCCTCTATGGTATT
GACGTATACTTCTGCCCAGAGGGAGTATTCACACAATACGGATTATGCAAGGGCTGTCAA
AAGATGTTCGAGCTCTGTGTCTGTTGGGCTGGCCAGAAAGTATCGTATCGGAGGATGGCT
TGGGAAGCACTAGCTGTGGAGAGAATGCTGCGAAATGACGAGGAATACAAAGAATACTTG
GAAGACATCGAGCCATATCATGGGGACCCTGTAGGGTATTTGAAATTTTTTAGCGTAAAA
AGGGGAGAGATCTACTCTCAGATACAGAGAAATTATGCTTGGTACCTGGCCATTACTAGA
AGAAGAGAAACAATTAGTGTATTGGATTCGACAAGAGGCAAGCAAGGGAGCCAAGTTTTC
CGCATGTCTGGAAGGCAGATCAAAGAGTTGTATTATAAAGTATGGAGCAACTTGCGTGAA
TCGAAGACAGAGGTGCTGCAGTACTTTTTGAACTGGGACGAGAAAAAGTGCCGGGAAGAA
TGGGAGGCAAAAGACGATACGGTCTTTGTGGAAGCGCTCGAGAAAGTTGGAGTTTTTCAG
CGTTTGCGTTCCATGACGAGCGCTGGACTGCAGGGTCCGCAGTACGTCAAGCTGCAGTTT
AGCAGGCATCATCGACAGTTGAGGAGCAGATATGAATTAAGTCTAGGAATGCACTTGCGA
GATCAGCTTGCGCTGGGAGTTACCCCATCTAAAGTGCCGCATTGGACGGCATTCCTGTCG
ATGCTGATAGGGCTGTTCTACAATAAAACATTTCGGCAGAAACTGGAATATCTTTTGGAG
CAGATTTCGGAGGTGTGGTTGTTACCACATTGGGTTGATTTGGCAAACGTTGAAGTTCTC
GCTGCAGATAACACGAGGGTACCGCTGTACATGCTGATGGTAGCGGTTCACAAAGAGCTG
GATAGCGATGATGTTCCAGACGGTAGATTTGATATAATATTACTATGTAGAGATTCGAGC
AGAGAAGTTGGAGAGTGAAGGAAATTGTTGTTACGAAAGTCAGTGATTATGTATTGTGTA
GTATAGTATATTGTAAGAAATTTTTTTTTCTAGGGAATATGCGTTTTGATGTAGTAGTAT
TTCACTGTTTTGATTTAGTGTTTGTTGCACGGCAGTAGCGAGAGACAAGTGGGAAAGAGT
AGGATAAAAAGACAATCTATAAAAAGTAAACATAAAATAAAGGTAGTAAGTAGCTTTTGG
TTGAACATCCGGGTAAGAGACAACAGGGCTTGGAGGAGACGTACATGAGGGCTATTTAGG
GCTATTTAGGGCTATGTAGAAGTGCTGTAGGGCTAAAGAACAGGGTTTCATTTTCATTTT
TTTTTTTAATTTCGGTCAGAAAGCCGGGTAAGGTATGACAGCGAGAGTAGAGGTAGATGT
GAAAAG
>Chr_VII:1081103-1087759
ATATATATGTCACTGTATTGCATGCTGGATGGTGTTAGACAAGGCCGTAGGGACATATAG
CATCTAGGAAGTAACCTTGTACGAAAATAGGCAATATTTCCTGTTTAGGCGATTGTGACG
CAGATTTTAGTCCAACGATCTAGCGTCAAGGAATTTTTTTATAGTGGGACATTGCACCAA
GGAAGTAACTTGATACGTCGTGGGTGAATGGGTCTGTTTTCTTATTCGGCGGGGTAATAC
ATTTTTGGGGGAAGTTTGTCTGTCTGACGCGCCATATGTAGGTACGCCAAAAAGGGCTCC
TCTACTTCGAAGCGCGAGGTCGTATACCTAATAAGGAAATGTAATTTATAACTTTCTATT
ATATTGGTCTTTTCGAGAGCGGAAGAAGTTGTAGGCTAAGCGCAGGCTAAGCGTAGGTCC
ATATTTAAAGTATCCAAGAGAATATCCACGAAGCGGCTGAGCAACGAACAGAATCCTGGT
TCTCCTCGACTAAGCAGATAGTTAAGATACTGTGCACCATGGAAATTGAAAACGAACGTA
CGTACCGACTACTTTATTTTTGCAGGCCGGAAATCAAGCGATGAATGAGACATCCTTCTG
CTTTCTATGTTGTGCTTGAAGGGGACAGACAGTCGCTTATCTTAGTGAGATTTCTTACTA
ACTGAATTTACTTTGCTGCTGCTAGAGATTTGCACCTGCATAGCGCAGATTCTGCATCTT
CTCAATAGCTTAATTATTACATTCTTAGATGATGATAAGACGGAAACTGGACAATCTTTT
GTTTATATTGATGGATTTCTTGTCAAAAAGCATAACAATCAACATACTATTGTTAATTTC
GAAACTTACAAAAATAAAATGAAAGTTTCCGATAGGCGTAAGTTTGAAAAAGCAAACTTT
GACGAGTTTGAGTCGGCTCTAAATAACAAAAACGACTTGGTACATTGTCCCTCAATAACT
TTATTTGAATCGATCCCCACGGAAGTGCGGTCATTCTACGAAGACGAAAAGTCTGGTCTA
ATCAAAGTGGTAAAATTCAGAACTGGTGCAATGGATAGGAAAAGGTCTTTTGAAAAAATT
GTCGTTTCCGTCATGGTCGGGAAAAATGTACAAAAGTTCCTGACGTTTGTTGAAGACGAA
CCAGATTTCCAGGGCGGACCAATCCCTTCAAAGTATCTTATTCCCAAGAAAATCAACTTG
ATGGTCTACACGTTGTTTCAAGTGCATACTTTGAAATTCAATAGAAAGGATTACGATACC
CTTTCTCTTTTTTACCTCAACAGAGGATACTATAATGAGTTGAGTTTCCGTGTCCTGGAA
CGTTGTTACGAAATAGCGAGTGCCAGGCCGAACGACAGCTCTACGATGCGTACTTTCACT
GACTTTGTTTCTGGCACACCTATTGTAAGGGGTCTTCAGAAAAGCACCATAAGGAAATAT
GGATACAATTTGGCACCCTACATGTTTTTGTTACTACACGTAGATGAGCTATCGATTTTT
TCTGCATACCAAGCAAGTTTACCTGGCGAAAAGAAAGTCGACACAGAGCGGCTGAAGCGT
GATCTATGCCCACGTAAACCCACTGAGATAAAGTACTTTTCACAGATATGTAACGATATG
ATGAACAAAAAGGACCGATTGGGTGATATTTTGCATATTATCTTGCGAGCATGTGCGCTC
AATTTCGGGGCGGGTCCCCGTGGTGGCGCTGGTGACGAAGAGGATCGATCCATTACGAAT
GAAGAACCCATTATTCCCTCTGTGGACGAGCATGGCTTGAAAGTATGTAAGTTGCGCAGT
CCTAACACTCCACGAAGACTCAGAAAAACACTAGATGCCGTGAAAGCTTTATTGGTGTCG
TCTTGTGCTTGTACCGCAAGGGATTTAGATATATTTGATGACAACAACGGCGTTGCGATG
TGGAAATGGATCAAAATTCTGTACCACGAAGTAGCGCAGGAAACCGCGCTGAAGGACTCT
TATAGAATAACTTTGGTACCTTCTTCTGATGGTGTATCAGTATGTGGAAAACTGTTTAAT
CGCGAGTATGTCCGCGGCTTTTACTTTGCATGCAAGGCTCAGTTTGATAACCTTTGGGAA
GAATTGAACGACTGCTTTTATATGCCTACAGTGGTTGATATTGCCAGCCTCATTTTGCGT
AATCGAGAAGTTTTGTTCAGAGAGCCAAAGCGAGGAATTGACGAGTATCTGGAGAACGAT
TCTTTCCTTCAAATGATACCTGTTAAATATCGTGAAATTGTGCTGCCCAAGTTGAGAAGA
GATACTAACAAAATGACCGCGGCTCTTAAAAATAAAGTCACTGTTGCAATTGACGAGCTT
ACGGTGCCACTTATGTGGATGATCCATTTTGCCGTAGGATACCCTTACCGTTATCCAGAG
CTTCAGCTACTCGCTTTTGCCGGTCCTCAGCGCAACGTATACGTCGATGATACAACAAGA
CGCATCCAACTGTACACTGATTACAACAAGAACGGTTCATCGGAGCCTCGACTTAAGACG
CTTGACGGACTCACTTCAGATTACGTGTTTTATTTTGTCACTGTGCTAAGGCAAATGCAA
ATATGTGCGCTTGGTAACAGTTATGACGCTTTTAATCATGATCCTTGGATGGATGTGGTG
GGATTTGAGGATCCAGATCAAGTAACAAATCGAGACATTTCGAGGATAGTTTTGTATTCC
TACATGTTTCTGAATACCGCGAAGGGCTGTCTGGTTGAATACGCAACTTTTCGGCAGTAC
ATGAGGGAACTTCCGAAGAATGCACCTCAGAAGCTGAATTTTCGGGAGATGCGTCAGGGG
TTGATTGCCCTAGGACGGCACTGCGTAGGTAGCAGATTTGAAACAGATTTGTACGAGTCG
GCGACGAGTGAACTCATGGCCAATCATTCCGTTCAAACAGGGCGAAATATTTACGGTGTG
GATTCCTTTTCGTTAACTAGTGTCAGTGGGACGACCGCCACTTTATTGCAGGAACGAGCT
TCCGAGCGCTGGATTCAATGGTTAGGCCTTGAAAGCGACTACCATTGTTCATTCTCTAGT
ACTCGGAATGCGGAAGACGTAGTGGCAGGTGAGGCGGCGAGTTCAGATCATCATCAAAAA
ATTTCAAGAGTAACGCGAAAAAGGCCCCGAGAGCCCAAGAGTACAAACGATATCCTCGTC
GCAGGCCAGAAACTCTTTGGCAGCTCCTTTGAATTCAGGGACTTGCATCAGTTGCGCTTA
TGTCATGAAATATACATGGCAGACACACCCTCTGTGGCAGTACAGGCCCCACCGGGCTAT
GGTAAGACGGAGTTATTTCATCTCCCCTTGATAGCACTGGCGTCTAAGGGCGACGTGAAA
TATGTGTCGTTTCTGTTTGTACCGTACACAGTGTTGCTTGCTAATTGCATGATCAGGTTG
AGCCGATGCGGTTGCTTGAATGTGGCCCCTGTAAGAAACTTTATTGAAGAAGGTTGCGAT
GGCGTTACTGATTTATACGTGGGGATCTACGATGATCTTGCTAGCACTAATTTCACAGAC
AGGATAGCTGCGTGGGAGAATATTGTTGAGTGCACCTTTAGGACCAACAACGTAAAATTG
GGTTACCTCATTGTAGATGAGTTTCACAACTTTGAAACGGAGGTCTACCGGCAGTCGCAA
TTTGGGGGCATAACTAACCTTGATTTTGACGCTTTTGAGAAAGCAATCTTTTTGAGCGGC
ACAGCACCTGAGGCTGTAGCTGATGCTGCGTTGCAGCGTATTGGGCTTACGGGACTGGCC
AAGAAGTCGATGGACATCAACGAGCTCAAACGGTCGGAAGATCTCAGCAGAGGTCTATCC
AGCTATCCAACACGGATGTTTAATCTAATCAAGGAGAAATCCGAGGTGCCTTTAGGGCAT
GTTCATAAAATTTGGAAGAAAGTGGAATCACAGCCCGAAGAAGCACTGAAGCTTCTTTTA
GCCCTCTTTGAAATTGAACCAGAGTCGAAGGCCATTGTAGTTGCAAGCACAACCAACGAA
GTGGAAGAATTGGCCTGCTCTTGGAGAAAGTATTTTAGGGTGGTATGGATACACGGGAAG
CTGGGTGCTGCAGAAAAGGTGTCTCGCACAAAGGAGTTTGTCACTGACGGTAGCATGCGA
GTTCTCATCGGAACGAAATTAGTGACTGAAGGAATTGACATTAAGCAATTGATGATGGTG
ATCATGCTTGATAATAGACTTAATATTATTGAGCTCATTCAAGGCGTAGGGAGACTAAGA
GATGGGGGCCTCTGTTATCTATTATCTAGAAAAAACAGTTGGGCGGCAAGGAATCGTAAG
GGTGAATTACCACCGATTAAGGAAGGCTGTATAACCGAACAGGTACGCGAGTTCTATGGA
CTTGAATCAAAGAAAGGAAAAAAGGGCCAGCATGTTGGATGCTGTGGCTCCAGGACAGAC
CTGTCTGCTGACACAGTGGAACTGATAGAAAGAATGGACAGATTGGCTGAAAAACAGGCG
ACAGCTTCCATGTCGATCGTTGCGTTACCGTCTAGCTTCCAGGAGAGCAATAGCAGTGAC
AGGTGCAGAAAGTATTGCAGCAGTGATGAGGACAGCGACACGTGCATTCATGGTAGTGCT
AATGCCAGTACCAATGCGACTACCAACTCCAGCACTAATGCTACTACCACTGCCAGCACC
AACGTCAGGACTAGTGCTACTACCACTGCCAGCATCAACGTCAGGACTAGTGCGACTACC
ACTGAAAGTACCAACTCCAGCACTAATGCTACTACCACTGCCAGCACCAACGTCAGGACT
AGTGCTACTACCACTGCCAGCATCAACGTCAGGACTAGTGCGACTACCACTGAAAGTACC
AACTCCAACACTAGTGCTACTACCACCGAAAGTACCGACTCCAACACTAGTGCTACTACC
ACCGAAAGTACCGACTCCAACACTAGTGCTACTACCACTGCTAGCACCAACTCCAGCACT
AATGCCACTACCACTGCTAGCACCAACTCCAGCACTAATGCCACTACCACTGAAAGTACC
AACGCTAGTGCCAAGGAGGACGCCAATAAAGATGGCAATGCTGAGGATAATAGATTCCAT
CCAGTCACCGACATTAACAAAGAGTCGTATAAGCGGAAAGGGAGTCAAATGGTTTTGCTA
GAGAGAAAGAAACTGAAAGCACAATTTCCCAATACTTCCGAGAATATGAATGTCTTACAG
TTTCTTGGATTTCGGTCTGACGAAATTAAACATCTTTTCCTCTATGGTATTGACGTATAC
TTCTGCCCAGAGGGAGTATTCACACAATACGGATTATGCAAGGGCTGTCAAAAGATGTTC
GAGCTCTGTGTCTGTTGGGCTGGCCAGAAAGTATCGTATCGGAGGATGGCTTGGGAAGCA
CTAGCTGTGGAGAGAATGCTGCGAAATGACGAGGAATACAAAGAATACTTGGAAGACATC
GAGCCATATCATGGGGACCCTGTAGGATATTTGAAATATTTTAGCGTAAAAAGGGGAGAG
ATCTACTCTCAGATACAGAGAAATTATGCTTGGTACCTGGCCATTACTAGAAGAAGAGAA
ACAATTAGTGTATTGGATTCGACAAGAGGCAAGCAAGGGAGCCAAGTTTTCCGCATGTCT
GGAAGGCAGATCAAAGAGTTGTATTATAAAGTATGGAGCAACTTGCGTGAATCGAAGACA
GAGGTGCTGCAGTACTTTTTGAACTGGGACGAAAAAAAGTGCCGGGAAGAATGGGAGGCA
AAAGACGATACGGTCTTTGTGGAAGCGCTCGAGAAAGTTGGAGTTTTTCAGCGTTTGCGT
TCCATGACGAGCGCTGGACTGCAGGGTCCGCAGTACGTCAAGCTGCAGTTTAGCAGGCAT
CATCGACAGTTGAGGAGCAGATATGAATTAAGTCTAGGAATGCACTTGCGAGATCAGCTT
GCGCTGGGAGTTACCCCATCTAAAGTGCCGCATTGGACGGCATTCCTGTCGATGCTGATA
GGGCTGTTCTGCAATAAAACATTTCGGCAGAAACTGGAATATCTTTTGGAGCAGATTTCG
GAGGTGTGGTTGTTACCACATTGGCTTGATTTGGCAAACGTTGAAGTTCTCGCTGCAGAT
AACACGAGGGTACCGCTGTACATGCTGATGGTAGCGGTTCACAAAGAGCTGGATAGCGAT
GATGTTCCAGACGGTAGATTTGATATATTATTATGTAGAGATTCGAGCAGAGAAGTTGGA
GAGTGAAGGAAATTGTTGTTACGAAAGTCAGTGATTATGTATTGTGTAGTATAGTATATT
GTAAGAAATTTTTTTTTCTAGGGAATATGCGTTTTGATGTAGTAGTATTTCACTGTTTTG
ATTTAGTGTTTGTTGCACGGCAGTAGCGAGAGACAAGTGGGAAAGAGTAGGATAAAAAGA
CAATCTATAAAAAGTAAACATAAAATAAAGGTAGTAAGTAGCTTTTGGTTGAACATCCGG
GTAAGAGACAACAGGGCTTGGAGGAGACGTACATGAGGGCTATTTAGGGCTATTTAGGGC
TATGTAGAAGTGCTGTAGGGCTAAAGAACAGGGTTTCATTTTCATTTTTTTTTTTTAATT
TCGGTCAGAAAGCCGGGTAAGGTATGACAGCGAGAGTAGAGGTAGATGTGAGAGAGT
>Chr_VIII:282-5769
TATATATATGTCACTGTATTGCATGCTGGATGGTGTTAGACAAGGCCGTAGGGACATATA
GCATCTAGGAAGTAACCTTGTACGAAAATAGGCAATATTTCCTGTTTAGGCGATTGGGAC
GCAGATTTTAGTCCAACGATCTAGCGTCAAGGAATTTTTTTATAGTGGGACATTGCACCA
AGGAAGTAACTTGATACGTCGTGGGTGAATGGGTCTGTTTTCTTATTCGGCGGGGTAATA
CATTTTTGGGGGAAGTTTGTCTGTCTGACGCGCCATATGTAGGTACGCCAAAAAGGGCTC
CTCTACTTCGAAGCGCGAGGTCGTATACCTAATAAGGAAATGTAATTTATAACTTTCTAT
TATATTGGTCTTTTCGAGAGCGGAAGAAGTTGTAGGCTAAGCGCAGGCTAAGCGTAGGTC
CATGTTTGAAGTATCCAAGAGAATATCCACGAATCCTGGTTCTCCTCGACTAAGCAGATA
GTTAAGATACTGTGCACCATGGAAATTGAAAACGAAAGTGCGTACCGACTACTTTATTTT
TGCAGGCCGGAAATCAAGCGATGAATGAGACATCCTTCTGTTTTCTATGTTGTGCTTGAA
GGGGACAGACAGTCGCTTATCTTAGTGAGATTTCTTATTAACTGAATTTTCTTTGCTGCT
GCTGGAGATTTGCACCTGCATAGCGCAGATTCTGCATCTTCTCAATAGCTTAATTATTAC
ATTCTTAGATGATGATAAGACGGAAACTGGACAATCTTTTGTTTATATTGATGGATTTCT
TGTCAAAAAGCATAACAATCAACATACTATTGTTAATTTCGAAACTTACAAAAATAAAAT
GAAAGTTTCCGATAGGCGTAAGTTTGAAAAAGCAAACTTTGACGAGTTTGAGTCGGCTCT
AAATAACAAAAACGACTTGGTACATTGTCCCTCAATAACTTTATTTGAATCGATCCCCAC
GGAAGTGCGGTCATTCTACGAAGACGAAAAGTCTGGCCTAATCAAAGTGGTAAAATTCAG
AACTGGTGCAATGGATAGGAAAAGGTCTTTTGAAAAAATTGTCGTTTCCGTCATGGTCGG
GAAAAATGTACAAAAGTTCCTGACGTTTGTTGAAGACGAACCAGATTTCCAGGGCGGACC
AATCCCTTCAAAGTATCTTATTCCCAAGAAAATCAACTTGATGGTCTACACGTTGTTTCA
AGTGCATACTTTGAAATTCAATAGAAAGGATTACGATACCCTTTCTCTTTTTTACCTCAA
CAGAGGATACTATAATGAGTTGAGTTTCCGTGTCCTGGAACGTTGTCACGAAATAGCGAG
TGCCAGGCCGAACGACAGCTCTACGATGCGTACTTTCACTGACTTTGTTTCTGGCGCACC
TATTGTAAGGAGTCTTCAGAAAAGCACCATAAGGAAATATGGGTACAATTTGGCACCCCA
CATGTTTTTGTTACTACACGTAGATGAGCTATCGATTTTTTCTGCATACCAAGCAAGTTT
ACCTGGCGAAAAGAAAGTCGACACAGAGCGGCTGAAGCGTGATCTATGCCCACGTAAACC
CACTGAGATAAAGTACTTTTCACAGATATGTAACGATATGATGAACAAAAAGGACCGATT
GGGTGATGTTTTGCATGTGTGCTGCCCAAGTTGAGAAGAGATACTAACAAAATGACCGCG
GCTCTCAAAAATAATTGACGAGCTTACGGTGATACGCTTACCGTTATCCAGAGCTACAGC
GCAACGTATACGTCGACGATACAACAAGAACGGTTCATCGGAGCCTCGACTAAAGACGCT
TGACGGACTCACTTCCGAGCGCTGGATTCAATGGTTAGGCCTTGAAAGCGACTACCATTG
TTCATTCTCTAGTACTCGGAATGCGGAAGACGTAGTGGCAGGTGAGGCGGCGAGTTCAGA
TCATGATCAAAAAATTTCAAGAGTAACGCGAAAAAGGCCCCGAGAGCCCAAGAGTACAAA
CGATATCCTCGTCGCAGGCCAGAAACTCTTTGGCAGCTCCTTTGAATTCAGGGACTTGCA
TCAGTTGCGCTTATGTCATGAAATATACATGGCAGACACACCCTCTGTGGCAGTACAGGC
CCCACCGGGCTATGGTAAGACGGAGTTATTTCATCTCCCCTTGATAGCACTGGCGTCTAA
GGGCGACGTGGAATATGTGTCGTTTCTGTTTGTACCGTACACAGTGTTGCTTGCTAATTG
CATGATCAGGTTGGGCCGATGCGGTTGCTTGAATGTGGCCCCTGTAAGAAACTTTATTGA
AGAAGGTTGCGATGGCGTTACTGATTTATACGTGGGGATCTACGATGATCTTGCTAGCAC
TAATTTCACAGACAGGATAGCTGCGTGGGAGAATATTGTTGAGTGCACCTTTAGGACCAA
CAACGTAAAATTGGGTTACCTCATTGTAGATGAGTTGCACAACTTTGAAACGGAGGTCTA
CCGGCAGTCGCAATTTGGGGGCATAACTAACCTTGATTTTGACGCTTTTGAGAAAGCAAT
CTTTTTGAGCGGCACAGCCCCTGAGGCTGTTGCTGATGCTGCGTTGCAGCGTATTGGGCT
TACGGGACTGGCCAAGAAGTCGATGGACATCAACGAGCTCAAACGGTCGGAAGATCTCAG
CAGAGGTCTATCCAGCTATCCAACACGGATGTTTAATCTAATCAAGGAGAAATCCAAGGT
GCCTTTAGGGCATGTTCATAAAATTCGGAAGAAAGTGGAATCACAGCCCGAAGAAGCACT
GAAGCTTCTTTTAGCCCTCTTTGAAAGTGAACCAGAGTCGAAGGCCATTGTAGTTGCAAG
CACAACCAACGAAGTGGAAGAATTGGCCTGCTCTTGGAGAAAGTATTTTAGGGTGGTATG
GATACACGGGAAGCTGGGTGCTGCAGAAAAGGTGTCTCGCACAAAGGAGTTTGTCACTGA
CGGTAGCATGCGAGTTCTCATCGGAACAAAATTAGTGACTGAAGGAATTGACATTAAGCA
ATTGATGATGGTGATCATGCTTGATAATAGACTTAATATTATTGAGCTCATTCAAGGCGT
AGGGAGACTAAGAGATGGGGGGGGGGGGCTCTGTTATCTATTATCTAGAAAAAACAGTTG
GGCCGCAAGGAATCGTAAGGGTGAATTGCCACCAATTAAGGAAGGCTGTATAACCGAACA
GGTACGCGAGTTCTATGGACTTGAATCAAAGAAAGGAAAAAAGGGCCAGCATGTTGGATG
CTGTGGCTCCAGGACAGACCTGTCTGCTGACACAGTGGAACTGATAGAAAGAATGGACAG
ATTGGCTGAAAATCAGGCGACAGCTTCCATGTCGATCGTTGCGTTACCGTCTAGCTTCCA
GGAGAGCAATAGCAGTGACAGGTACAGAAAGTATTGCAGCAGTGATGAGGACAGCGACAC
GTGCATTCATGGTAGTGCTAATGCCAGTACTAACGCCAGTACCAATGCGACTACCAACTC
CAGCACTAATGCTACTACCACTGCCAGCACCAACGTCAGGACTAGTGCTACTACCACTGC
CAGCATCAACGTCAGGACTAGTGCGACTACCACTGAAAGTACCAACTCCAACACTAGTGC
GACTACCACTGAAAGTACCAACTCCAGCACTAATGCTACTACCACTGCCAGCACCAACGT
CAGGACTAGTGCTACTACTACTGCCAGCATCAACGTCAGGACTAGTGCGACTACCACTGC
CAGCATCAACGTCAGGACTAGTGCGACTACCACTGAAAGTACCAACTCCAACACTAATGC
TACTACCACTGAAAGTACCAACTCCAGCACTAATGCTACTACCACTGCTAGCACCAACTC
CAGCACTAATGCTACTACCACTGAAAGTACCAACGCTAGTGCCAAGGAGGACGCCAATAA
AGATGGCAATGCTGAGGATAATAGATTCCATCCAGTCACCGACATTAACAAAGAGCCGTA
TAAGCGGAAAGGGAGTCAAATGGTTTTGCTAGAGAGAAAGAAACTGAAAGCACAATTTCC
CAATACTTCCGAGAATATGAATGTCTTACAGTTTCTTGGATTTCGGTCTGACGAAATTAA
ACATCTTTTCCTCTATGGTATTGACATATACTTCTGCCCAGAGGGCGTATTCACACAATA
CGGATTATGCAAGGGCTGTCAAAAGATGTTCGAGCTCTGTGTCTGTTGGGCTGGCCAGAA
AGTATCGTATCGGAGGATGGCTTGGGAAGCACTAGCTGTGGAGAGAATGCTGCGAAATGA
CGAGGAATACAAAGAATACTTGGAAGACATCGAGCCATATCATGGGGACCCTGTAGGGTA
TTTGAAATTTTTTAGCGTAAAAAGGAGAGAGATCTACTCTCAGATACAGAGAAATTATGC
TTGGTACCTGGCCATTACTAGAAGAAGAGAAACAATTAGTGTATTGGATTCGACAAGAGG
CAAGCAAGGGAGCCAAGTTTTCCGCATGTCTGGAAGGCAGATCAAAGAGTTGTATTATAA
AGTATGGAGCAACTTGCGTGAATCGAAGACAGAGGTGCTGCAGTACTTTTTGAACTGGGA
CGAGAAAAAGTGCCAGGAAGAATGGGAGGCAAAAGACGATACGGTCTTTGTGGAAGCGCT
CGAGAAAGTTGGAGTTTTTCAGCGTTTGCGTTCCATGACGAGCGCTGGACTGCAGGGTCC
GCAGTACGTCAAGCTGCAGTTTAGCAGGCATCATCGACAGTTGAGGAGCAGATATGAATT
AAGTCTAGGAATGCACTTGCGAGATCAGCTTGCGCTGGGAGTTACCCCATCTAAAGTGCC
GCATTGGACGGCATTCCTGTCGATGCTGATAGGGCTGTTCTACAATAAAACATTTCGGCA
GAAACTGGAATATCTTTTGGAGCAGATTTCGGAGGTGTGGTTGTTACCACATTGGCTTGA
TTTGGCAAACGTTGAAGTTCTCGCTGCAGATAACACGAGGGTACCGCTGTACATGCTGAT
GGTAGCGGTTCACAAAGAGCTGGATAGCGATGATGTTCCAGACGGTAGATTTGATATAAT
ATTACTATGTAGAGATTCGAGCAGAGAAGTTGGAGAGTGAAGGAAATTGTTGTTACGAAA
GTCAGTGATTATGTATTGTGTAGTATAGTATATTGTAAGAAATTTTTTTTTCTAGGGAAT
ATGCGTTTTGATGTAGTAGTATTTCACTGTTTTGATTTAGTGTTTGTTGCACGGCAGTAG
CGAGAGACAAGTGGGAAAGAGTAGGATAAAAAGACAATCTATAAAAAGTAAACATAAAAT
AAAGGTAGTAAGTAGCTTTTGGTTGAACATCCGGGTAAGAGACAACAGGGCTTGGAGGAG
ACGTACATGAGGGCTATTTAGGGCTATTTAGGGCTATGTAGAAGTGCTGTAGGGCTAAAG
AACAGGGTTTCATTTTCATTTTTTTTTTTAATTTCGGTCAGAAAGCCGGGTAAGGTATGA
CAGCGAGAGTAGAGGTAGATGTGAAAAG
>Chr_VIII:6051-11538
TATATATATGTCACTGTATTGCATGCTGGATGGTGTTAGACAAGGCCGTAGGGACATATA
GCATCTAGGAAGTAACCTTGTACGAAAATAGGCAATATTTCCTGTTTAGGCGATTGGGAC
GCAGATTTTAGTCCAACGATCTAGCGTCAAGGAATTTTTTTATAGTGGGACATTGCACCA
AGGAAGTAACTTGATACGTCGTGGGTGAATGGGTCTGTTTTCTTATTCGGCGGGGTAATA
CATTTTTGGGGGAAGTTTGTCTGTCTGACGCGCCATATGTAGGTACGCCAAAAAGGGCTC
CTCTACTTCGAAGCGCGAGGTCGTATACCTAATAAGGAAATGTAATTTATAACTTTCTAT
TATATTGGTCTTTTCGAGAGCGGAAGAAGTTGTAGGCTAAGCGCAGGCTAAGCGTAGGTC
CATGTTTGAAGTATCCAAGAGAATATCCACGAATCCTGGTTCTCCTCGACTAAGCAGATA
GTTAAGATACTGTGCACCATGGAAATTGAAAACGAAAGTGCGTACCGACTACTTTATTTT
TGCAGGCCGGAAATCAAGCGATGAATGAGACATCCTTCTGTTTTCTATGTTGTGCTTGAA
GGGGACAGACAGTCGCTTATCTTAGTGAGATTTCTTATTAACTGAATTTTCTTTGCTGCT
GCTGGAGATTTGCACCTGCATAGCGCAGATTCTGCATCTTCTCAATAGCTTAATTATTAC
ATTCTTAGATGATGATAAGACGGAAACTGGACAATCTTTTGTTTATATTGATGGATTTCT
TGTCAAAAAGCATAACAATCAACATACTATTGTTAATTTCGAAACTTACAAAAATAAAAT
GAAAGTTTCCGATAGGCGTAAGTTTGAAAAAGCAAACTTTGACGAGTTTGAGTCGGCTCT
AAATAACAAAAACGACTTGGTACATTGTCCCTCAATAACTTTATTTGAATCGATCCCCAC
GGAAGTGCGGTCATTCTACGAAGACGAAAAGTCTGGCCTAATCAAAGTGGTAAAATTCAG
AACTGGTGCAATGGATAGGAAAAGGTCTTTTGAAAAAATTGTCGTTTCCGTCATGGTCGG
GAAAAATGTACAAAAGTTCCTGACGTTTGTTGAAGACGAACCAGATTTCCAGGGCGGACC
AATCCCTTCAAAGTATCTTATTCCCAAGAAAATCAACTTGATGGTCTACACGTTGTTTCA
AGTGCATACTTTGAAATTCAATAGAAAGGATTACGATACCCTTTCTCTTTTTTACCTCAA
CAGAGGATACTATAATGAGTTGAGTTTCCGTGTCCTGGAACGTTGTCACGAAATAGCGAG
TGCCAGGCCGAACGACAGCTCTACGATGCGTACTTTCACTGACTTTGTTTCTGGCGCACC
TATTGTAAGGAGTCTTCAGAAAAGCACCATAAGGAAATATGGGTACAATTTGGCACCCCA
CATGTTTTTGTTACTACACGTAGATGAGCTATCGATTTTTTCTGCATACCAAGCAAGTTT
ACCTGGCGAAAAGAAAGTCGACACAGAGCGGCTGAAGCGTGATCTATGCCCACGTAAACC
CACTGAGATAAAGTACTTTTCACAGATATGTAACGATATGATGAACAAAAAGGACCGATT
GGGTGATGTTTTGCATGTGTGCTGCCCAAGTTGAGAAGAGATACTAACAAAATGACCGCG
GCTCTCAAAAATAATTGACGAGCTTACGGTGATACGCTTACCGTTATCCAGAGCTACAGC
GCAACGTATACGTCGACGATACAACAAGAACGGTTCATCGGAGCCTCGACTAAAGACGCT
TGACGGACTCACTTCCGAGCGCTGGATTCAATGGTTAGGCCTTGAAAGCGACTACCATTG
TTCATTCTCTAGTACTCGGAATGCGGAAGACGTAGTGGCAGGTGAGGCGGCGAGTTCAGA
TCATGATCAAAAAATTTCAAGAGTAACGCGAAAAAGGCCCCGAGAGCCCAAGAGTACAAA
CGATATCCTCGTCGCAGGCCAGAAACTCTTTGGCAGCTCCTTTGAATTCAGGGACTTGCA
TCAGTTGCGCTTATGTCATGAAATATACATGGCAGACACACCCTCTGTGGCAGTACAGGC
CCCACCGGGCTATGGTAAGACGGAGTTATTTCATCTCCCCTTGATAGCACTGGCGTCTAA
GGGCGACGTGGAATATGTGTCGTTTCTGTTTGTACCGTACACAGTGTTGCTTGCTAATTG
CATGATCAGGTTGGGCCGATGCGGTTGCTTGAATGTGGCCCCTGTAAGAAACTTTATTGA
AGAAGGTTGCGATGGCGTTACTGATTTATACGTGGGGATCTACGATGATCTTGCTAGCAC
TAATTTCACAGACAGGATAGCTGCGTGGGAGAATATTGTTGAGTGCACCTTTAGGACCAA
CAACGTAAAATTGGGTTACCTCATTGTAGATGAGTTGCACAACTTTGAAACGGAGGTCTA
CCGGCAGTCGCAATTTGGGGGCATAACTAACCTTGATTTTGACGCTTTTGAGAAAGCAAT
CTTTTTGAGCGGCACAGCCCCTGAGGCTGTTGCTGATGCTGCGTTGCAGCGTATTGGGCT
TACGGGACTGGCCAAGAAGTCGATGGACATCAACGAGCTCAAACGGTCGGAAGATCTCAG
CAGAGGTCTATCCAGCTATCCAACACGGATGTTTAATCTAATCAAGGAGAAATCCAAGGT
GCCTTTAGGGCATGTTCATAAAATTCGGAAGAAAGTGGAATCACAGCCCGAAGAAGCACT
GAAGCTTCTTTTAGCCCTCTTTGAAAGTGAACCAGAGTCGAAGGCCATTGTAGTTGCAAG
CACAACCAACGAAGTGGAAGAATTGGCCTGCTCTTGGAGAAAGTATTTTAGGGTGGTATG
GATACACGGGAAGCTGGGTGCTGCAGAAAAGGTGTCTCGCACAAAGGAGTTTGTCACTGA
CGGTAGCATGCGAGTTCTCATCGGAACAAAATTAGTGACTGAAGGAATTGACATTAAGCA
ATTGATGATGGTGATCATGCTTGATAATAGACTTAATATTATTGAGCTCATTCAAGGCGT
AGGGAGACTAAGAGATGGGGGGGGGGGGGCTCTGTTATCTATTATCTAGAAAAAACAGTT
GGGCCGCAAGGAATCGTAAGGGTGAATTGCCACCAATTAAGGAAGGCTGTATAACCGAAC
AGGTACGCGAGTTCTATGGACTTGAATCAAAGAAAGGAAAAAAGGGCCAGCATGTTGGAT
GCTGTGGCTCCAGGACAGACCTGTCTGCTGACACAGTGGAACTGATAGAAAGAATGGACA
GATTGGCTGAAAATCAGGCGACAGCTTCCATGTCGATCGTTGCGTTACCGTCTAGCTTCC
AGGAGAGCAATAGCAGTGACAGGTACAGAAAGTATTGCAGCAGTGATGAGGACAGCGACA
CGTGCATTCATGGTAGTGCTAATGCCAGTACTAACGCCAGTACCAATGCGACTACCAACT
CCAGCACTAATGCTACTACCACTGCCAGCACCAACGTCAGGACTAGTGCTACTACCACTG
CCAGCATCAACGTCAGGACTAGTGCGACTACCACTGAAAGTACCAACTCCAACACTAGTG
CGACTACCACTGAAAGTACCAACTCCAGCACTAATGCTACTACCACTGCCAGCACCAACG
TCAGGACTAGTGCTACTACTACTGCCAGCATCAACGTCAGGACTAGTGCGACTACCACTG
CCAGCATCAACGTCAGGACTAGTGCGACTACCACTGAAAGTACCAACTCCAACACTAATG
CTACTACCACTGAAAGTACCAACTCCAGCACTAATGCTACTACCACTGCTAGCACCAACT
CCAGCACTAATGCTACTACCACTGAAAGTACCAACGCTAGTGCCAAGGAGGACGCCAATA
AAGATGGCAATGCTGAGGATAATAGATTCCATCCAGTCACCGACATTAACAAAGAGCCGT
ATAAGCGGAAAGGGAGTCAAATGGTTTTGCTAGAGAGAAAGAAACTGAAAGCACAATTTC
CCAATACTTCCGAGAATATGAATGTCTTACAGTTTCTTGGATTTCGGTCTGACGAAATTA
AACATCTTTTCCTCTATGGTATTGACATATACTTCTGCCCAGAGGGCGTATTCACACAAT
ACGGATTATGCAAGGGCTGTCAAAAGATGTTCGAGCTCTGTGTCTGTTGGGCTGGCCAGA
AAGTATCGTATCGGAGGATGGCTTGGGAAGCACTAGCTGTGGAGAGAATGCTGCGAAATG
ACGAGGAATACAAAGAATACTTGGAAGACATCGAGCCATATCATGGGGACCCTGTAGGGT
ATTTGAAATTTTTTAGCGTAAAAAGGAGAGAGATCTACTCTCAGATACAGAGAAATTATG
CTTGGTACCTGGCCATTACTAGAAGAAGAGAAACAATTAGTGTATTGGATTCGACAAGAG
GCAAGCAAGGGAGCCAAGTTTTCCGCATGTCTGGAAGGCAGATCAAAGAGTTGTATTATA
AAGTATGGAGCAACTTGCGTGAATCGAAGACAGAGGTGCTGCAGTACTTTTTGAACTGGG
ACGAGAAAAAGTGCCAGGAAGAATGGGAGGCAAAAGACGATACGGTCTTTGTGGAAGCGC
TCGAGAAAGTTGGAGTTTTTCAGCGTTTGCGTTCCATGACGAGCGCTGGACTGCAGGGTC
CGCAGTACGTCAAGCTGCAGTTTAGCAGGCATCATCGACAGTTGAGGAGCAGATATGAAT
TAAGTCTAGGAATGCACTTGCGAGATCAGCTTGCGCTGGGAGTTACCCCATCTAAAGTGC
CGCATTGGACGGCATTCCTGTCGATGCTGATAGGGCTGTTCTACAATAAAACATTTCGGC
AGAAACTGGAATATCTTTTGGAGCAGATTTCGGAGGTGTGGTTGTTACCACATTGGCTTG
ATTTGGCAAACGTTGAAGTTCTCGCTGCAGATAACACGAGGGTACCGCTGTACATGCTGA
TGGTAGCGGTTCACAAAGAGCTGGATAGCGATGATGTTCCAGACGGTAGATTTGATATAA
TATTACTATGTAGAGATTCGAGCAGAGAAGTTGGAGAGTGAAGGAAATTGTTGTTACGAA
AGTCAGTGATTATGTATTGTGTAGTATAGTATATTGTAAGAAATTTTTTTTTCTAGGGAA
TATGCGTTTTGATGTAGTAGTATTTCACTGTTTTGATTTAGTGTTTGTTGCACGGCAGTA
GCGAGAGACAAGTGGGAAAGAGTAGGATAAAAAGACAATCTATAAAAAGTAAACATAAAA
TAAAGGTAGTAAGTAGCTTTTGGTTGAACATCCGGGTAAGAGACAACAGGGCTTGGAGGA
GACGTACATGAGGGCTATTTAGGGCTATTTAGGGCTATGTAGAAGTGCTGTAGGGCTAAA
GAACAGGGTTTCATTTTCATTTTTTTTTTAATTTCGGTCAGAAAGCCGGGTAAGGTATGA
CAGCGAGAGTAGAGGTAGATGTGAAAAG
>Chr_VIII:11820-16881
TATCCACGAAGCGGCTGAGCAACGAACAGAATCCTGGTTCTCCTCGACTAAGCAGACGGT
TAAGATACTGTGCACCATGGAAATTGAAAACGAAAGCACGTACCGACTGCTTTATTTTTG
CAGGCCGGAAATCAAGCGATGAATGAGACATCCTTCTGTTTTCTATGTTGGGACAGACAG
TCGCTTATCTTAGTGAGATTTCTTATTAACTGAATTTTCTTTGCTGCTGCTGGAGATTTG
CACCTGCATAGCGCAGATTCTGCTTCTTCTCAATAGAGTAGCTTAATTATTACATTCTTA
GATGATGATAAGACGGAAACTGGACAATCTTTTGTTTATATTGATGGATTTCTTGTCAAA
AAGCATAACAATCAACATACTATTGTTAATTTCGAAACTTACAAAAATAAAATGAAAGTT
TCCGATAGGCGTAAGTTTGAAAAAGCAAACTTTGACGAGTTTGAGTCGGCTCTAAATAAC
AAAAACGACTTGGTACATTGTCCCTCAATAACTTTATTTGAATCGATCCCCACGGAAGTG
CGGTCATTCTACGAAGACGAAAAGTCTGGCCTAATCAAAGTGGTAAAATTCAGAACTGGT
GCAATGGATAGGAAAAGGTCTTTTGAAAAAATTGTCGTTTCCGTCATGGTCGGGAAAAAT
GTACAAAAGTTCCTGACGTTTGTTGAAGACGAACCAGATTTCCAGGGCGGACCAATCCCT
TCAAAGTATCTTATTCCCAAGAAAATCAACTTGATGGTCTACACGTTGTTTCAAGTGCAT
ACTTTGAAATTCAATAGAAAGGATTACGATACCCTTTCTCTTTTTTACCTCAACAGAGGA
TACTATAATGAGTTGAGTTTCCGTGTCCTGGAACGTTGTCACGAAATAGCGAGTGCCAGG
CCGAACGACAGCTCTACGATGCGTACTTTCACTGACTTTGTTTCTGGCGCACCTATTGTA
AGGAGTCTTCAGAAAAGCACCATAAGGAAATATGGGTACAATTTGGCACCCCACATGTTT
TTGTTACTACACGTAGATGAGCTATCGATTTTTTCTGCATACCAAGCAAGTTTACCTGGC
GAAAAGAAAGTCGACACAGAGCGGCTGAAGCGTGATCTATGCCCACGTAAACCCACTGAG
ATAAAGTACTTTTCACAGATATGTAACGATATGATGAACAAAAAGGACCGATTGGGTGAT
GTTTTGCATGTGTGCTGCCCAAGTTGAGAAGAGATACTAACAAAATGACCGCGGCTCTCA
AAAATAATTGACGAGCTTACGGTGATACGCTTACCGTTATCCAGAGCTACAGCGCAACGT
ATACGTCGACGATACAACAAGAACGGTTCATCGGAGCCTCGACTAAAGACGCTTGACGGA
CTCACTTCCGAGCGCTGGATTCAATGGTTAGGCCTTGAAAGCGACTACCATTGTTCATTC
TCTAGTACTCGGAATGCGGAAGACGTAGTGGCAGGTGAGGCGGCGAGTTCAGATCATGAT
CAAAAAATTTCAAGAGTAACGCGAAAAAGGCCCCGAGAGCCCAAGAGTACAAACGATATC
CTCGTCGCAGGCCAGAAACTCTTTGGCAGCTCCTTTGAATTCAGGGACTTGCATCAGTTG
CGCTTATGTCATGAAATATACATGGCAGACACACCCTCTGTGGCAGTACAGGCCCCACCG
GGCTATGGTAAGACGGAGTTATTTCATCTCCCCTTGATAGCACTGGCGTCTAAGGGCGAC
GTGGAATATGTGTCGTTTCTGTTTGTACCGTACACAGTGTTGCTTGCTAATTGCATGATC
AGGTTGGGCCGATGCGGTTGCTTGAATGTGGCCCCTGTAAGAAACTTTATTGAAGAAGGT
TGCGATGGCGTTACTGATTTATACGTGGGGATCTACGATGATCTTGCTAGCACTAATTTC
ACAGACAGGATAGCTGCGTGGGAGAATATTGTTGAGTGCACCTTTAGGACCAACAACGTA
AAATTGGGTTACCTCATTGTAGATGAGTTGCACAACTTTGAAACGGAGGTCTACCGGCAG
TCGCAATTTGGGGGCATAACTAACCTTGATTTTGACGCTTTTGAGAAAGCAATCTTTTTG
AGCGGCACAGCCCCTGAGGCTGTTGCTGATGCTGCGTTGCAGCGTATTGGGCTTACGGGA
CTGGCCAAGAAGTCGATGGACATCAACGAGCTCAAACGGTCGGAAGATCTCAGCAGAGGT
CTATCCAGCTATCCAACACGGATGTTTAATCTAATCAAGGAGAAATCCAAGGTGCCTTTA
GGGCATGTTCATAAAATTCGGAAGAAAGTGGAATCACAGCCCGAAGAAGCACTGAAGCTT
CTTTTAGCCCTCTTTGAAAGTGAACCAGAGTCGAAGGCCATTGTAGTTGCAAGCACAACC
AACGAAGTGGAAGAATTGGCCTGCTCTTGGAGAAAGTATTTTAGGGTGGTATGGATACAC
GGGAAGCTGGGTGCTGCAGAAAAGGTGTCTCGCACAAAGGAGTTTGTCACTGACGGTAGC
ATGCGAGTTCTCATCGGAACAAAATTAGTGACTGAAGGAATTGACATTAAGCAATTGATG
ATGGTGATCATGCTTGATAATAGACTTAATATTATTGAGCTCATTCAAGGCGTAGGGAGA
CTAAGAGATGGGGGGGGGGGGGGCTCTGTTATCTATTATCTAGAAAAAACAGTTGGGCCG
CAAGGAATCGTAAGGGTGAATTGCCACCAATTAAGGAAGGCTGTATAACCGAACAGGTAC
GCGAGTTCTATGGACTTGAATCAAAGAAAGGAAAAAAGGGCCAGCATGTTGGATGCTGTG
GCTCCAGGACAGACCTGTCTGCTGACACAGTGGAACTGATAGAAAGAATGGACAGATTGG
CTGAAAATCAGGCGACAGCTTCCATGTCGATCGTTGCGTTACCGTCTAGCTTCCAGGAGA
GCAATAGCAGTGACAGGTACAGAAAGTATTGCAGCAGTGATGAGGACAGCGACACGTGCA
TTCATGGTAGTGCTAATGCCAGTACTAACGCCAGTACCAATGCGACTACCAACTCCAGCA
CTAATGCTACTACCACTGCCAGCACCAACGTCAGGACTAGTGCTACTACCACTGCCAGCA
TCAACGTCAGGACTAGTGCGACTACCACTGAAAGTACCAACTCCAACACTAGTGCGACTA
CCACTGAAAGTACCAACTCCAGCACTAATGCTACTACCACTGCCAGCACCAACGTCAGGA
CTAGTGCTACTACTACTGCCAGCATCAACGTCAGGACTAGTGCGACTACCACTGCCAGCA
TCAACGTCAGGACTAGTGCGACTACCACTGAAAGTACCAACTCCAACACTAATGCTACTA
CCACTGAAAGTACCAACTCCAGCACTAATGCTACTACCACTGCTAGCACCAACTCCAGCA
CTAATGCTACTACCACTGAAAGTACCAACGCTAGTGCCAAGGAGGACGCCAATAAAGATG
GCAATGCTGAGGATAATAGATTCCATCCAGTCACCGACATTAACAAAGAGCCGTATAAGC
GGAAAGGGAGTCAAATGGTTTTGCTAGAGAGAAAGAAACTGAAAGCACAATTTCCCAATA
CTTCCGAGAATATGAATGTCTTACAGTTTCTTGGATTTCGGTCTGACGAAATTAAACATC
TTTTCCTCTATGGTATTGACATATACTTCTGCCCAGAGGGCGTATTCACACAATACGGAT
TATGCAAGGGCTGTCAAAAGATGTTCGAGCTCTGTGTCTGTTGGGCTGGCCAGAAAGTAT
CGTATCGGAGGATGGCTTGGGAAGCACTAGCTGTGGAGAGAATGCTGCGAAATGACGAGG
AATACAAAGAATACTTGGAAGACATCGAGCCATATCATGGGGACCCTGTAGGGTATTTGA
AATTTTTTAGCGTAAAAAGGAGAGAGATCTACTCTCAGATACAGAGAAATTATGCTTGGT
ACCTGGCCATTACTAGAAGAAGAGAAACAATTAGTGTATTGGATTCGACAAGAGGCAAGC
AAGGGAGCCAAGTTTTCCGCATGTCTGGAAGGCAGATCAAAGAGTTGTATTATAAAGTAT
GGAGCAACTTGCGTGAATCGAAGACAGAGGTGCTGCAGTACTTTTTGAACTGGGACGAGA
AAAAGTGCCAGGAAGAATGGGAGGCAAAAGACGATACGGTCTTTGTGGAAGCGCTCGAGA
AAGTTGGAGTTTTTCAGCGTTTGCGTTCCATGACGAGCGCTGGACTGCAGGGTCCGCAGT
ACGTCAAGCTGCAGTTTAGCAGGCATCATCGACAGTTGAGGAGCAGATATGAATTAAGTC
TAGGAATGCACTTGCGAGATCAGCTTGCGCTGGGAGTTACCCCATCTAAAGTGCCGCATT
GGACGGCATTCCTGTCGATGCTGATAGGGCTGTTCTACAATAAAACATTTCGGCAGAAAC
TGGAATATCTTTTGGAGCAGATTTCGGAGGTGTGGTTGTTACCACATTGGCTTGATTTGG
CAAACGTTGAAGTTCTCGCTGCAGATAACACGAGGGTACCGCTGTACATGCTGATGGTAG
CGGTTCACAAAGAGCTGGATAGCGATGATGTTCCAGACGGTAGATTTGATATAATATTAC
TATGTAGAGATTCGAGCAGAGAAGTTGGAGAGTGAAGGAAATTGTTGTTACGAAAGTCAG
TGATTATGTATTGTGTAGTATAGTATATTGTAAGAAATTTTTTTTTCTAGGGAATATGCG
TTTTGATGTAGTAGTATTTCACTGTTTTGATTTAGTGTTTGTTGCACGGCAGTAGCGAGA
GACAAGTGGGAAAGAGTAGGATAAAAAGACAATCTATAAAAAGTAAACATAAAATAAAGG
TAGTAAGTAGCTTTTGGTTGAACATCCGGGTAAGAGACAACAGGGCTTGGAGGAGACGTA
CATGAGGGCTATTTAGGGCTATTTAGGGCTATGTAGAAGTGCTGTAGGGCTAAAGAACAG
GGTTTCATTTTCATTTTTTTTTTAATTTCGGTCAGAAAGCCGGGTAAGGTATGACAGCGA
GAGTAGAGGTAGATGTGAAAAG
>Chr_X:330-7206
AGGGACATATAGCATCTAGGAAGTAACCTTGTACGAAAATAGGCAATATTTCCTGTTTGA
CGCAGATTTTAGCCCAAAGATCTAGCGTTAAGGAATTTTTTTATAGTGGGACATTGCAAA
TCAAGGAAGTAACTTGATACGTCGTTGGTGAATGGGTCTGTTTTCTTATTCGGCGGGGTA
ATACATTTTGAGGGAAGGTTGTCTGTCTGACGCGCCATATGTAGGTACGCCAAAAAGGGC
TCCTTTACTTCGAAGCGCGAGGTCGTATACCTAATAAGGAAATGTAATTTATAACTTTTT
ATTATATTGGTCTTTTCGATAGCGGAAGAAGTTGTAGGCTAAGCGCAGGCTAAGCGTAGG
TCCATGTTTAAAGTATCCAAGAGAATATCCACGAAGCGGCTGAGCAACGAACAGAATCCT
GGTTCTCCTCGACTAAGCAGATAGTTAAGATACTGTGCACCATGGAAATTGAAAACGAAC
GTACGTACCGACTACTTTATTTTTGCAGGCCGGAAATCAAGCGATGAATGAGACATCCTT
CTGTTTTCTATGTTGTGCTTGAAGGGGACAGACAGTCGCTTATCTTAGTGAGATTTCTTA
TTAACTGAATTTTCTTTGCTGCTGCTAGAGATTTGCACCTGCATAGCGCAGATTCTGCAT
CTTCTCAATAGCTTAATTATTACATTCTTAGATGATGATAAGACGGAAACTGGACAATCT
TTTGTTTATATTGATGGATTTCTTGTCAAAAAGCATAACAATCAACATACTATTGTTAAT
TTCGAAACTTACAAAAATAAAATGAAAGTTTCCGATAGGCGTAAGTTTGAAAAAGCAAAC
TTTGACGAGTTTGAGTCGGCTCTAAATAACAAAAACGACTTGGTACATTGTCCCTCAATA
ACTTTATTTGAATCGATCCCCACGGAAGTGCGGTCATTCTACGAAGACGAAAAGTCTGGC
CTAATCAAAGTGGTAAAATTCAGAACTGGTGCAATGGATAGGAAAAGGTCTTTTGAAAAA
GTTGTCATTTCCGTCATGGTCGGGAAAAATGTAAAAAAGTTCCTGACGTTTGTTGAAGAC
GAACCAGATTTCCAGGGCGGACCAATCCCTTCAAAGTATCTTATTCCCAAGAAAATCAAC
TTGATGGTCTACACGTTGTTTCAAGTGCATACTTTGAAATTCAATAGAAAGGATTACGAT
ACCCTTTCTCTTTTTTACCTCAACAGAGGATACTATAATGAGTTGAGTTTCCGTGTCCTG
GAACGTTGTCACGAAATAGCGAGTGCTAGGCCGAACGACAGCTCTACGATGCGTACTTTC
ACTGACTTTGTTTCCGGCGCACCTATTGTAAGGAGTCTTCAGAAAAGCACCATAAGGAAA
TATGGGTACAATTTGGCACCCTACATGTTTTTGTTACTACACGTAGATGAGCTATCGATT
TTTTCTGCATACCAAGCAAGTTTACCTGGCGAAAAGAAAGTCGACACAGAGCGGCTGAAG
CGTGATCTATGCCCACGTAAACCCATTGAGATAAAGTACTTTTCACAGATATGTAACGAT
ATGATGAACAAAAAGGACCGATTGGGTGATATTTTGCATATTATCTTGCGAGCATGTGCA
CTCAATTTCGGGGCGGGTCCCCGTGGTGGCGCTGGTGACGAAGAGGATCGATCTATTACG
AATGAAGAACCCATTATTCCCTCTGTGGACGAGCATGGCCTGAAAGTATGTAAGTTGCGC
AGTCCTAACACTCCACGAAGACTCAGAAAAACACTAGATGCCGTGAAAGCTTTATTGGTG
TCGTCTTGTGCTTGTACCGCAAGGGATTTAGATATATTTGATGACAACAACGGCGTTGCA
ATGTGGAAATGGATCAAAATTCTGTACCACGAAGTAGCGCAGGAAACCACGCTGAAGGAC
TCTTATAGAATAACTTTGGTACCTTCTTCTGATGGTATATCAGTATGTGGAAAACTTTTT
TAATCGCGAGTATGTCCGCGGCTTTTACTTTGCATGCAAGGCTCAGTTTGATAACCTTTG
GGGAGAGTTGAACAACTGCTTTTATATGCCTACAGTGGTTGATATTGCCAACCTCATTTT
GCGTAATCGAGAAGTTTTGTTCAGAGAACCGAAGCGAGGAATTGACGAGTATCTGGAAAA
CGATTCTTTTCTTCAAATGATACCTGTTAAATATCGTGAAATTGTGCTGCCCAAGTTGAG
AAGAGATACTAACAAAATGACCGCGGCTCTTAAAAATAAAGTCGCTGTTGCAATTGACGA
GCTTACGGTGCCACTTATGTGGATGATCCATTTTGCCGTAGGATACCCTTACCGTTATCC
AGAGCTTCAGCTACTCGCTTTTGCCGGTCCTCAGCGCAACGTATACGTCGATGATACAAC
AAGACGCATCCAACTGTACACTGATTACAACAAGAACGGTTCATCGGAGCCTCGACTAAA
GACGCTTGACGGACTCACCTCAGATTACGTGTTTTATTTTGTCACTGTGCTAAGGCAAAT
GCAAATATGTGCGCTTGGTAACAGTTATGACGCTTTTAATCATGATCCTTGGATGGATGT
GGTGGGATTTGAGGATCCAAATCAAGTAACAAATCGAGACATTTCGAGGATAGTTTTGTA
TTCCTACATGTTTCTGAATACCGCGAAGGGCTGTCTGGTTGAATACGCAACTTTTCGGCA
GTACATGAGGGAACTTCCGAAGAATGCACCTCAGAAGCTGAATTTTCGGGAGATGCGTCA
GGGGTTGATTGCCCTAGGACGGCACTGCGTAGGTAGCAGATTTGAAACAGATTTGTACGA
GTCGGCGACGAGTGAACTCATGGCCAATCATTCCGTTCAAACAGGGCGAAATATTTACGG
TGTGGATTCCTTTTCGTTAACTAGTGTCAGTGGGACGACCGCCACTTTATTGCAGGAACG
AGCTTCCGAGCGCTGGATTCAGTGGTTAGGCCTTGAAAGCGACTACCATTGTTCATTCTC
CAGTACTCGGAATGCGGAAGACGTAGTGGCAGGTGAGGCGGCGAGTTCAAATCATCATCA
AAAAATTTCAAGAGTAACGCGAAAAAGGCCCCGAGAGCCCAAGAGTACAAACGATATCCT
CGTCGCAGGCCAGAAACTCTTTGGCAGCTCCTTTGAATTCAGGGACTTGCATCAGTTGCG
CTTATGTTATGAAATATACATGGCAGACACACCCTCTGTGGCAGTACAGGCCCCACCGGG
CTATGGTAAGACGGAGTTATTTCATCTCCCCTTGATAGCACTGGCATCTAAGGGCGACGT
GGAATATGTGTCGTTTCTGTTTGTACCGTACACAGTGTTGCTTGCTAATTGCATGATCAG
GTTGGGCCGACGCGGTTGCTTGAATGTGGCCCCTGTAAGAAACTTTATTGAAGAAGGTTA
CGATGGCGTTACTGATTTATACGTGGGGATCTACGATGATCTTGCTAGCACTAATTTCAC
AGACAGGATAGCTGCGTGGGAGAATATTGTTGAGTGCACCTTTAGGACCAACAACGTAAA
ATTGGGTTACCTCATTGTAGATGAGTTTCACAACTTTGAAACGGAGGTCTACCGGCAGTC
GCAATTTGGGGGCATAACTAACCTTGATTTTGACGCTTTTGAGAAAGCAATCTTTTTGAG
CGGCACAGCCCCTGAGGCTGTAGCTGATGCTGCGTTGCAGCGTATTGGGCTTACGGGACT
GGCCAAGAAATCGATGGACATCAACGAGCTCAAACGGTCGGAAGATCTCAGCAGAGGTCT
ATCCAGCTATCCAACACGGATGTTTAATCTAATCAAGGAGAAATCCGAGGTGCCTTTAGG
GCATGTTCATAAAATTCGGAAGAAAGTGGAATCACAGCCCGAAGAAGCACTGAAGCTTCT
TTTAGCCCTCTTTGAAAGTGAACCAGAGTCGAAGGCCATTGTAGTTGCAAGCACAACCAA
CGAAGTGGAAGAATTGGCCTGCTCTTGGAGAAAGTATTTTAGGGTGGTATGGATACACGG
GAAGCTGGGTGCTGCAGAAAAGGTGTCTCGCACAAAGGAGTTTGTCACTGACGGTAGCAT
GCAAGTTCTCATCGGAACGAAATTAGTGACTGAAGGAATTGACATTAAGCAATTGATGAT
GGTGATCATGCTTGATAATAGACTTAATATTATTGAGCTCATTCAAGGTGTAGGGAGACT
AAGAGATGGGGGCCTCTGTTATCTATTATCTAGAAAAAACAGTTGGGCGGCAAGGAATCG
TAAGGGTGAATTACCACCAATTAAGGAAGGCTGTATAACCGAACAGGTACGCGAGTTCTA
TGGACTTGAATCAAAGAAAGGAAAAAAAGGGCCAGCATGTTGGATGCTGTGGCTCCAGGA
CAGACCTGTCTGCTGACACAGTGGAACTGATAGAAAGAATGGACAGATTGGCTGAAAAAC
AGGCGACAGCTTCCATGTCGATCGTTGCGTTACCGTCTAGCTTCCAGGAGAGCAATAGCA
GTGACAGGTACAGAAAGTATTGCAGCAGTGATGAGGACAGCAACACGTGCATTCATGGTA
GTGCTAATGCCAGTACTAACGCCAGTACTAATGCGATTACCACTGCTAGTACCAACGTCA
GGACTAATGCGACTACCAATGCTAGTACTAATGCGACTACCAATGCCAGTACCAATGCCA
GTACTAATGCGACCACCAATGCCAGTACCAATGCGACTACCAACTCCAGCACTAATGCTA
CTACCACTGCCAGCACCAACGTCAGGACTAGTGCTACTACCACTGCCAGCATCAACGTCA
GGACTAGTGCTACTACCACTGAAAGTACCAACTCCAGCACTAATGCGACTACCACTGAAA
GTACCAACTCCAGCACTAATGCTACTACCACCGAAAGTACCAACTCCAACACTAGTGCTA
CTACCACTGCCAGCATCAACGTCAGGACTAGTGCTACTACCACTGAAAGTACCAACTCCA
GCACTAGTGCGACTACCACTGCCAGCATCAACGTCAGGACTAGTGCTACTACCACTAAAA
GTATCAACTCTAGCACTAATGCTACTACCACTGAAAGTACCAACTCCAACACTAATGCTA
CTACCACTGAAAGTACCAACTCCAGCACTAATGCTACTACCACTGAAAGTACCAACTCCA
GCACTAATGCTACTACCACTGAAAGTACCAACTCCAACACTAGTGCTGCTACCACCGAAA
GTACCAACTCCAACACTAGTGCTACTACCACTGAAAGTACCAACGCTAGTGCCAAGGAGG
ACGCCAATAAAGATGGCAATGCTGAGGATAATAGATTCCATCCAGTCACCGACATTAACA
AAGAGTCGTATAAGCGGAAAGGGAGTCAAATGGTTTTGCTAGAGAGAAAGAAACTGAAAG
CACAATTTCCCAATACTTCCGAGAATATGAATGTCTTACAGTTTCTTGGATTTCGGTCTG
ACGAAATTAAACATCTTTTCCTCTATGGTATTGACATATACTTCTGCCCAGAGGGAGTGT
TCACACAATACGGATTATGCAAGGGCTGTCAAAAGATGTTCGAGCTCTGTGTCTGTTGGG
CTGGCCAGAAAGTATCGTATCGGAGGATAGCTTGGGAAGCACTAGCTGTGGAGAGAATGC
TGCGAAATGACGAGGAATACAAAGAATACTTGGAAGACATCGAGCCATATCATGGGGACC
CTGTAGGATATTTGAAATATTTTAGCGTAAAAAGGAGAGAGATCTACTCTCAGATACAGA
GAAATTATGCTTGGTACCTGGCCATTACTAGAAGAAGAGAAACAATTAGTGTATTGGATT
CGACAAGAGGCAAGCAAGGGAGCCAAGTTTTCCGCATGTCTGGAAGGCAGATCAAAGAGT
TGTATTTTAAAGTATGGAGCAACTTGCGTGAATCGAAGACAGAGGTGCTGCAGTACTTTT
TGAACTGGGACGAAAAAAAGTGCCAGGAAGAATGGGAGGCAAAAGACGATACGGTTGTTG
TGGAAGCGCTCGAGAAAGGTGGAGTTTTTCAGCGTTTGCGTTCCATGACGAGCGCTGGAC
TGCAGGGTCCGCAGTACGTCAAGCTGCAGTTTAGCAGGCATCATCGACAGTTGAGGAGCA
GATATGAATTAAGTCTAGGAATGCACTTGCGAGATCAGATTGCGCTGGGAGTTACCCCAT
CTAAAGTGCCGCATTGGACGGCATTCCTCTCGATGCTGATAGGGCTGTTCTACAATAAAA
CATTTCGGCAGAAACTGGAGTATCTTTTGGAGCAGATTTCGGAGGTGTGGTTGTTACCAC
ATTGGCTTGATTTGGCAAACGTTGAAGTTCTCGCTGCAGATGACACGAGGGTACCACTGT
ACATGCTGATGGTAGCGGTTCACAAAGAGCTGGATAGCGATGATGTTCCAGACGGTAGAT
TTGATATATTATTATGTAGGGATTCGAGCAGAGAAGTTGGAGAGTGAAGGAAATTGTTGT
TACGAAAGTCACTGATTATGTATTGTGTAGTATAGTATATTGTAAGAAAATTTTTTTCTA
GGGAATATGCGTTTTGATGTAGTATTTTACTGTTTTGATTTAGTGTTTGTTGCACGGCAG
TAGCGAGAGACAAGTGCGAAGGAGTAGGATGAAAAGACAGTCTATAAAAAGTAAACATAA
AATAAAGGTAGTAAGTATAGCTTTTAGCTGAAACTCCGGGTAAGAGTCAATAGGGCTTGG
AGGAGACGTAAATGAGGGCTATTTAGGGCTATTTAGGGCTATGTAAAAGTGTTGTAGGGC
TAAAGAACAGGGTTTCATTTTCATTTTTTTTTTTTTAATTTCGGTCAGAAAGCCGGGTAA
GGTATGACAGCGAGAGTAGAGGTAGATGTGAGAGAGT
>Chr_XII:361-5952
TATATATATGTCACTGTATTGCATGCTGGATGGTGTTAGACAAGGCCGTAGGGACATATA
GCATCTAGGAAGTAACCTTGTACGAAAATAGGCAATATTTCCTGTTTAGGCGATTGTGAC
GCAGATTTTAGTCCAACGATCTAGCGTCAAGGAATTTTTTTATAGTGGGACATTGCACCA
AGGAAGTAACTTGATACGTCGTGGGTGAATGGGTCTGTTTTCTTATTCGGCAGGGTAATA
CATTTTTGGGGGAAGTTTGTCTGTCTGACGCGCCATATGTAGGTACGCCAAAAAGGGCTC
CTCTACTTCGAAGCGCGAGGTCGTATACCTAATAAGGAAATGTAATTTATAACTTTCTAT
TATATTGGTCTTTTCGAGAGCGGAAGAAGTTGTAGGCTAAGCGCAGGCTAAGCGTAGGTC
CATATTTAAAGTATCCAAGAGAATATCCACGAAGCGGCTGAGCAACGAACAGAATCCTGG
TTCTCCTCGACTAAGCAGATAGTTAAGATACTGTGCACCATGGAAATTGAAAACGAACGT
ACGTACCGACTACTTTATTTTTGCAGGCCGGAAATCAAGGATGAATGAGACATCCTTCTG
TTTTCTATGTTGGGACAGACAGTCGCTTATCTTAGTGAGATTTCTTATTAACTGAATTTT
CTTTGCTGCTGCTGGAGATTTGCACCTGCATAGCGCAGATTCTGCTTCTTCTCAATAGAG
TAGCTTAATTATTACATTCTTAGATGATGATAAGACGGAAACTGGACAATCTTTTGTTTA
TATTGATGGATTTCTTGTCAAAAAGCATAACAATCAACATACTATTGTTAATTTCGAAAC
TTACAAAAATAAAATGAAAGTTTCCGATAGGCGTAAGTTTGAAAAAGCAAACTTTGACGA
GTTTGAGTCGGCTCTAAATAACAAAAACGACTTGGTACATTGTCCCTCAATAACTTTATT
TGAATCGATCCCCACGGAAGTGCGGTCATTCTACGAAGACGAAAAGTCTGGCCTAATCAA
AGTGGTAAAATTCAGAACTGGTGCAATGGATAGGAAAAGGTCTTTTGAAAAAATTGTCGT
TTCCGTCATGGTCGGGAAAAATGTACAAAAGTTCCTGACGTTTGTTGAAGACGAACCAGA
TTTCCAGGGCGGACCAATCCCTTCAAAGTATCTTATTCCCAAGAAAATCAACTTGATGGT
CTACACGTTGTTTCAAGTGCATACTTTGAAATTCAATAGAAAGGATTACGATACCCTTTC
TCTTTTTTACCTCAACAGAGGATACTATAATGAGTTGAGTTTCCGTGTCCTGGAACGTTG
TCACGAAATAGCGAGTGCCAGGCCGAACGACAGCTCTACGATGCGTACTTTCACTGACTT
TGTTTCTGGCGCACCTATTGTAAGGAGTCTTCAGAAAAGCACCATAAGGAGATATGGGTA
CAATTTGGCACCCCACATGTTTTTGTTACTACACGTAGATGAGCTATCGATTTTTTCTGC
ATACCAAGCAAGTTTACCTGGCGAAAAGAAAGTCGACACAGAGCGGCTGAAGCGTGATCT
ATGCCCACGTAAACCCATTGAGATAAAGTACTTTTCACAGATATGTAACGATATGATGAA
CAAAAAGGACCGATTGGGTGATGTTTTGCATGTGTGCTGCCCAAGTTGAGAAGAGATACT
AACAAAATGACCGCGGCTCTCAAAAATAATTGACGAGCTTACGGTGATACGCTTACCGTT
ATCCAGAGCTACAGCGCAACGTATACGTCGACGATACAACAAGAACGGTTCATCGGAGCC
TCGACTAAAGACGCTTGACGGACTCACTTCCGAGCGCTGGATTCAATGGTTAGGCCTTGA
AAGCGACTACCATTGTTCATTCTCTAGTACTCGGAATGCGGAAGACGTAGTGGCAGGTGA
GGCGGCGAGTTCAGATCATGATCAAAAAATTTCAAGAGTAACGCGAAAAAGGCCCCGAGA
GCCCAAGAGTACAAACGATATCCTCGTCGCAGGCCAGAAACTCTTTGGCAGCTCCTTTGA
ATTCAGGGACTTGCATCAGTTGCGCTTATGTCATGAAATATACATGGCAGACACACCCTC
TGTGGCAGTACAGGCCCCACCGGGCTATGGTAAGACGGAGTTATTTCATCTCCCCTTGAT
AGCACTGGCGTCTAAGGGCGACGTGAAATATGTGTCGTTTCTGTTTGTACCGTACACAGT
GTTGCTTGCTAATTGCATGATCAGGTTGGGCCGATGCGGTTGCTTGAATGTGGCCCCTGT
AAGAAACTTTATTGAAGAAGGTTGCGATGGCGTTACTGATTTATACGTGGGGATCTACGA
TGATCTTGCTAGCACTAATTTCACAGACAGGATAGCTGCGTGGGAGAATATTGTTGAGTG
CACCTTTAGGACCAACAACGTAAAATTGGGTTACCTCATTGTAGATGAGTTTCACAACTT
TGAAACGGAGGTCTACCGGCAGTCGCAATTTGGGGGCATAACTAACCTTGATTTTGACGC
TTTTGAGAAAGCAATCTTTTTGAGCGGCACAGCACCTGAGGCTGTAGCTGATGCTGCGTT
GCAGCGTATTGGGCTTACGGGACTGGCCAAGAAGTCGATGGACATCAACGAGCTCAAACG
GTCGGAAGATCTCAGCAGAGGTCTATCCAGCTATCCAACACGGATGTTTAATCTAATCAA
GGAGAAATCCGAGGTGCCTTTAGGGCATGTTCATAAAATTTGGAAGAAAGTGGAATCACA
GCCCGAAGAAGCACTGAAGCTTCTTTTAGCCCTCTTTGAAATTGAACCAGAGTCGAAGGC
CATTGTAGTTGCAAGCACAACCAACGAAGTGGAAGAATTGGCCTGCTCTTGGAGAAAGTA
TTTTAGGGTGGTATGGATACACGGGAAGCTGGGTGCTGCAGAAAAGGTGTCTCGCACAAA
GGAGTTTGTCACTGACGGTAGCATGCGAGTTCTCATCGGAACGAAATTAGTGACTGAAGG
AATTGACATTAAGCAATTGATGATGGTGATCATGCTTGATAATAGACTTAATATTATTGA
GCTCATTCAAGGCGTAGGGAGACTAAGAGATGGGGGCCTCTGTTATCTATTATCTAGAAA
AAACAGTTGGGCGGCAAGGAATCGTAAGGGTGAATTACCACCGATTAAGGAAGGCTGTAT
AACCGAACAGGTACGCGAGTTCTATGGACTTGAATCAAAGAAAGGAAAAAAGGGCCAGCA
TGTTGGATGCTGTGGCTCCAGGACAGACCTGTCTGCTGACACAGTGGAACTGATAGAAAG
AATGGACAGATTGGCTGAAAAACAGGCGACAGCTTCCATGTCGATCGTTGCGTTACCGTC
TAGCTTCCAGGAGAGCAATAGCAGTGACAGGTGCAGAAAGTATTGCAGCAGTGATGAGGA
CAGCAACACGTGCATTCATGGTAGTGCTAATGCCAGTACCAATGCGACTACCAACTCCAG
CACTAATGCTACTACCACTGCCAGCACCAACGTCAGGACTAGTGCTACTACCACTGCCAG
CATCAACGTCAGGACTAGTGCGACTACCACTGAAAGTACCAACTCCAGCACTAATGCTAC
TACCACTGCCAGCACCAACGTCAGGACTAGTGCTACTACCACTGCCAGCATCAACGTCAG
GACTAGTGCGACTACCACTGAAAGTACCAACTCCAACACTAGTGCTACTACCACCGAAAG
TACCGACTCCAACACTAGTGCTACTACCACTGAAAGTACCAACTCCAGCACTAATGCTAC
TACCACTGCCAGCATCAACGTCAGGACTAGTGCGACTACCACTGAAAGTACCAACTCCAA
CACTAATGCTACTACCACTGAAAGTACCAACTCCAGCACTAATGCTACTACCACTGAAGG
TACCAACTCCAACACTAGTGCTACTACCACTGCTAGCACCAACTCCAGCACTAATGCTAC
TACCACTGAAAGTACCAACGCTAGTGCCAAGGAGGACGCCAATAAAGATGGCAATGCTGA
GGATAATAGATTCCATCCAGTCACCGACATTAACAAAGAGTCGTATAAGCGGAAAGGGAG
TCAAATGGTTTTGCTAGAGAGAAAGAAACTGAAAGCACAATTTCCCAATACTTCCGAGAA
TATGAATGTCTTACAGTTTCTTGGATTTCGGTCTGACGAAATTAAACATCTTTTCCTCTA
TGGTATTGACGTATACTTCTGCCCAGAGGGAGTATTCACACAATACGGATTATGCAAGGG
CTGTCAAAAGATGTTCGAGCTCTGTGTCTGTTGGGCTGGCCAGAAAGTATCGTATCGGAG
GATGGCTTGGGAAGCACTAGCTGTGGAGAGAATGCTGCGAAATGACGAGGAATACAAAGA
ATACTTGGAAGACATCGAGCCATATCATGGGGACCCTGTAGGGTATTTGAAATTTTTTAG
CGTAAAAAGGGGAGAGATCTACTCTCAGATACAGAGAAATTATGCTTGGTACCTGGCCAT
TACTAGAAGAAGAGAAACAATTAGTGTATTGGATTCGACAAGAGGCAAGCAAGGGAGCCA
AGTTTTCCGCATGTCTGGAAGGCAGATCAAAGAGTTGTATTATAAAGTATGGAGCAACTT
GCGTGAATCGAAGACAGAGGTGCTGCAGTACTTTTTGAACTGGGACGAGAAAAAGTGCCG
GGAAGAATGGGAGGCAAAAGACGATACGGTCTTTGTGGAAGCGCTCGAGAAAGTTGGAGT
TTTTCAGCGTTTGCGTTCCATGACGAGCGCTGGACTGCAGGGTCCGCAGTACGTCAAGCT
GCAGTTTAGCAGGCATCATCGACAGTTGAGGAGCAGATATGAATTAAGTCTAGGAATGCA
CTTGCGAGATCAGCTTGCGCTGGGAGTTACCCCATCTAAAGTGCCGCATTGGACGGCATT
CCTGTCGATGCTGATAGGGCTGTTCTACAATAAAACATTTCGGCAGAAACTGGAATATCT
TTTGGAGCAGATTTCGGAGGTGTGGTTGTTACCACATTGGGTTGATTTGGCAAACGTTGA
AGTTCTCGCTGCAGATAACACGAGGGTACCGCTGTACATGCTGATGGTAGCGGTTCACAA
AGAGCTGGATAGCGATGATGTTCCAGACGGTAGATTTGATATAATATTACTATGTAGAGA
TTCGAGCAGAGAAGTTGGAGAGTGAAGGAAATTGTTGTTACGAAAGTCAGTGATTATGTA
TTGTGTAGTATAGTATATTGTAAGAAATTTTTTTTTCTAGGGAATATGCGTTTTGATGTA
GTAGTATTTCACTGTTTTGATTTAGTGTTTGTTGCACGGCAGTAGCGAGAGACAAGTGGG
AAAGAGTAGGATAAAAAGACAATCTATAAAAAGTAAACATAAAATAAAGGTAGTAAGTAG
CTTTTGGTTGAACATCCGGGTAAGAGACAACAGGGCTTGGAGGAGACGTACATGAGGGCT
ATTTAGGGCTATTTAGGGCTATGTAGAAGTGCTGTAGGGCTAAAGAACAGGGTTTCATTT
TCATTTTTTTTTTAATTTCGGTCAGAAAGCCGGGTAAGGTATGACAGCGAGAGTAGAGGT
AGATGTGAAAAG
>Chr_XII:6014-11488
TATATATATGTCACTGTATTGCATGCTGGATGGTGTTAGACAAGGCCGTAGGGACATATA
GCATCTAGGAAGTAACCTTGTACGAAAATAGGCAATATTTCCTGTTTAGGCGATTGTGAC
GCAGATTTTAGTCCAACGATCTAGCGTCAAGGAATTTTTTTATAGTGGGACATTGCACCA
AGGAAGTAACTTGATACGTCGTGGGTGAATGGGTCTGTTTTCTTATTCGGCAGGGTAATA
CATTTTTGGGGGAAGTTTGTCTGTCTGACGCGCCATATGTAGGTACGCCAAAAAGGGCTC
CTCTACTTCGAAGCGCGAGGTCGTATACCTAATAAGGAAATGTAATTTATAACTTTCTAT
TATATTGGTCTTTTCGAGAGCGGAAGAAGTTGTAGGCTAAGCGCAGGCTAAGCGTAGGTC
CATATTTAAAGTATCCAAGAGAATATCCACGAAGCGGCTGAGCAACGAACAGAATCCTGG
TTCTCCTCGACTAAGCAGATAGTTAAGATACTGTGCACCATGGAAATTGAAAACGAACGT
ACGTACCGACTACTTTATTTTTGCAGGCCGGAAATCAAGGATGAATGAGACATCCTTCTG
TTTTCTATGTTGGGACAGACAGTCGCTTATCTTAGTGAGATTTCTTATTAACTGAATTTT
CTTTGCTGCTGCTGGAGATTTGCACCTGCATAGCGCAGATTCTGCTTCTTCTCAATAGAG
TAGCTTAATTATTACATTCTTAGATGATGATAAGACGGAAACTGGACAATCTTTTGTTTA
TATTGATGGATTTCTTGTCAAAAAGCATAACAATCAACATACTATTGTTAATTTCGAAAC
TTACAAAAATAAAATGAAAGTTTCCGATAGGCGTAAGTTTGAAAAAGCAAACTTTGACGA
GTTTGAGTCGGCTCTAAATAACAAAAACGACTTGGTACATTGTCCCTCAATAACTTTATT
TGAATCGATCCCCACGGAAGTGCGGTCATTCTACGAAGACGAAAAGTCTGGCCTAATCAA
AGTGGTAAAATTCAGAACTGGTGCAATGGATAGGAAAAGGTCTTTTGAAAAAATTGTCGT
TTCCGTCATGGTCGGGAAAAATGTACAAAAGTTCCTGACGTTTGTTGAAGACGAACCAGA
TTTCCAGGGCGGACCAATCCCTTCAAAGTATCTTATTCCCAAGAAAATCAACTTGATGGT
CTACACGTTGTTTCAAGTGCATACTTTGAAATTCAATAGAAAGGATTACGATACCCTTTC
TCTTTTTTACCTCAACAGAGGATACTATAATGAGTTGAGTTTCCGTGTCCTGGAACGTTG
TCACGAAATAGCGAGTGCCAGGCCGAACGACAGCTCTACGATGCGTACTTTCACTGACTT
TGTTTCTGGCGCACCTATTGTAAGGAGTCTTCAGAAAAGCACCATAAGGAGATATGGGTA
CAATTTGGCACCCCACATGTTTTTGTTACTACACGTAGATGAGCTATCGATTTTTTCTGC
ATACCAAGCAAGTTTACCTGGCGAAAAGAAAGTCGACACAGAGCGGCTGAAGCGTGATCT
ATGCCCACGTAAACCCATTGAGATAAAGTACTTTTCACAGATATGTAACGATATGATGAA
CAAAAAGGACCGATTGGGTGATGTTTTGCATGTGTGCTGCCCAAGTTGAGAAGAGATACT
AACAAAATGACCGCGGCTCTCAAAAATAATTGACGAGCTTACGGTGATACGCTTACCGTT
ATCCAGAGCTACAGCGCAACGTATACGTCGACGATACAACAAGAACGGTTCATCGGAGCC
TCGACTAAAGACGCTTGACGGACTCACTTCCGAGCGCTGGATTCAATGGTTAGGCCTTGA
AAGCGACTACCATTGTTCATTCTCTAGTACTCGGAATGCGGAAGACGTAGTGGCAGGTGA
GGCGGCGAGTTCAGATCATGATCAAAAAATTTCAAGAGTAACGCGAAAAAGGCCCCGAGA
GCCCAAGAGTACAAACGATATCCTCGTCGCAGGCCAGAAACTCTTTGGCAGCTCCTTTGA
ATTCAGGGACTTGCATCAGTTGCGCTTATGTCATGAAATATACATGGCAGACACACCCTC
TGTGGCAGTACAGGCCCCACCGGGCTATGGTAAGACGGAGTTATTTCATCTCCCCTTGAT
AGCACTGGCGTCTAAGGGCGACGTGAAATATGTGTCGTTTCTGTTTGTACCGTACACAGT
GTTGCTTGCTAATTGCATGATCAGGTTGGGCCGATGCGGTTGCTTGAATGTGGCCCCTGT
AAGAAACTTTATTGAAGAAGGTTGCGATGGCGTTACTGATTTATACGTGGGGATCTACGA
TGATCTTGCTAGCACTAATTTCACAGACAGGATAGCTGCGTGGGAGAATATTGTTGAGTG
CACCTTTAGGACCAACAACGTAAAATTGGGTTACCTCATTGTAGATGAGTTTCACAACTT
TGAAACGGAGGTCTACCGGCAGTCGCAATTTGGGGGCATAACTAACCTTGATTTTGACGC
TTTTGAGAAAGCAATCTTTTTGAGCGGCACAGCACCTGAGGCTGTAGCTGATGCTGCGTT
GCAGCGTATTGGGCTTACGGGACTGGCCAAGAAGTCGATGGACATCAACGAGCTCAAACG
GTCGGAAGATCTCAGCAGAGGTCTATCCAGCTATCCAACACGGATGTTTAATCTAATCAA
GGAGAAATCCGAGGTGCCTTTAGGGCATGTTCATAAAATTTGGAAGAAAGTGGAATCACA
GCCCGAAGAAGCACTGAAGCTTCTTTTAGCCCTCTTTGAAATTGAACCAGAGTCGAAGGC
CATTGTAGTTGCAAGCACAACCAACGAAGTGGAAGAATTGGCCTGCTCTTGGAGAAAGTA
TTTTAGGGTGGTATGGATACACGGGAAGCTGGGTGCTGCAGAAAAGGTGTCTCGCACAAA
GGAGTTTGTCACTGACGGTAGCATGCGAGTTCTCATCGGAACGAAATTAGTGACTGAAGG
AATTGACATTAAGCAATTGATGATGGTGATCATGCTTGATAATAGACTTAATATTATTGA
GCTCATTCAAGGCGTAGGGAGACTAAGAGATGGGGGCCTCTGTTATCTATTATCTAGAAA
AAACAGTTGGGCGGCAAGGAATCGTAAGGGTGAATTACCACCGATTAAGGAAGGCTGTAT
AACCGAACAGGTACGCGAGTTCTATGGACTTGAATCAAAGAAAGGAAAAAAGGGCCAGCA
TGTTGGATGCTGTGGCTCCAGGACAGACCTGTCTGCTGACACAGTGGAACTGATAGAAAG
AATGGACAGATTGGCTGAAAAACAGGCGACAGCTTCCATGTCGATCGTTGCGTTACCGTC
TAGCTTCCAGGAGAGCAATAGCAGTGACAGGTGCAGAAAGTATTGCAGCAGTGATGAGGA
CAGCAACACGTGCATTCATGGTAGTGCTAATGCCAGTACCAATGCGACTACCAACTCCAG
CACTAATGCTACTACCACTGCCAGCACCAACGTCAGGACTAGTGCTACTACCACTGCCAG
CATCAACGTCAGGACTAGTGCGACTACCACTGAAAGTACCAACTCCAGCACTAATGCTAC
TACCACTGCCAGCACCAACGTCAGGACTAGTGCTACTACCACTGCCAGCATCAACGTCAG
GACTAGTGCGACTACCACTGAAAGTACCAACTCCAACACTAGTGCTACTACCACCGAAAG
TACCGACTCCAACACTAGTGCTACTACCACCGAAAGTACCGACTCCAACACTAGTGCTAC
TACCACTGCTAGCACCAACTCCAGCACTAATGCCACTACCACTGCTAGCACCAACTCCAG
CACTAATGCCACTACCACTGAAAGTACCAACGCTAGTGCCAAGGAGGACGCCAATAAAGA
TGGCAATGCTGAGGATAATAGATTCCATCCAGTCACCGACATTAACAAAGAGTCGTATAA
GCGGAAAGGGAGTCAAATGGTTTTGCTAGAGAGAAAGAAACTGAAAGCACAATTTCCCAA
TACTTCCGAGAATATGAATGTCTTACAGTTTCTTGGATTTCGGTCTGACGAAATTAAACA
TCTTTTCCTCTATGGTATTGACATATACTTCTGCCCAGAGGGAGTATTCACACAATACGG
ATTATGCAAGGGCTGTCAAAAGATGTTCGGGCTCTGTGTCTGTTGGGCTGGCCAGAAAGT
ATCGTATCGGAGGATGGCTTGGGAAGCACTAGCTGTGGAGAGAATGCTGCGAAATGACGA
GGAATACAAAGAATACTTGGAAGACATCGAGCCATATCATGGGGACCCTGTAGGGTATTT
GAAATTTTTTAGCGTAAAAAGGGGAGAGATCTACTCTCAGATACAGAGAAATTATGCTTG
GTACCTGGCCATTACTAGAAGAAGAGAAACAATTAGTGTATTGGATTCGACAAGAGGCAA
GCAAGGGAGCCAAGTTTTCCGCATGTCTGGAAGGCAGATCAAAGAGTTGTATTATAAAGT
ATGGAGCAACTTGCGTGAATCGAAGACAGAGGTGCTGCAGTACTTTTTGAACTGGGACGA
GAAAAAGTGCCGGGAAGAATGGGAGGCAAAAGACGATACGGTCTTTGTGGAAGCGCTCGA
GAAAGTTGGAGTTTTTCAGCGTTTGCGTTCCATGACGAGCGCTGGACTGCAGGGTCCGCA
GTACGTCAAGCTGCAGTTTAGCAGGCATCATCGACAGTTGAGGAGCAGATATGAATTAAG
TCTAGGAATGCACTTGCGAGATCAGCTTGCGCTGGGAGTTACCCCATCTAAAGTGCCGCA
TTGGACGGCATTCCTGTCGATGCTGATAGGGCTGTTCTACAATAAAACATTTCGGCAGAA
ACTGGAATATCTTTTGGAGCAGATTTCGGAGGTGTGGTTGTTACCACATTGGGTTGATTT
GGCAAACGTTGAAGTTCTCGCTGCAGATAACACGAGGGTACCGCTGTACATGCTGATGGT
AGCGGTTCACAAAGAGCTGGATAGCGATGATGTTCCAGACGGTAGATTTGATATAATATT
ACTATGTAGAGATTCGAGCAGAGAAGTTGGAGAGTGAAGGAAATTGTTGTTACGAAAGTC
AGTGATTATGTATTGTGTAGTATAGTATATTGTAAGAAATTTTTTTTTTCTAGGGAATAT
GCGTTTTGATGTAGTAGTATTTCACTGTTTTGATTTAGTGTTTGTTGCACGGCAGTAGCG
AGAGACAAGTGGGAAAGAGTAGGATAAAAAGACAATCTATAAAAAGTAAACATAAAATAA
AGGTAGTAAGTAGCTTTTGGTTGAACATCCGGGTAAGAGACAACAGGGCTTGGAGGAGAC
GTACATGAGGGCTACTTAGGGCTATGTAAAAGTGTTGTAGGGCTAAAGAAGAGGGTTTCA
TTTTCATTTTTTTTAATTTCGGTCAGAAAGCCGGGTAAGGTGTGACAGCGAGAGTAAAGG
TAGATGTAAGAGAGT
>Chr_XII:1094026-1100513
TATATCTATGTCACCTTATTGCATGCTGGATGGTGTTAGACAAGGCCGTAGGGACATATA
GCATCTAGGAAGTAACCTTGTACGAAAATAGGCAATATTTCCTGTTTGACGCAGATTTTA
GCCCAAAGATCTAGCGTCAAGGAATTTTTTTATAGTGGGACATTGCAAACCAAGGAAGTA
ACTTGATACGTCGTTGGTGAATGGGTCTGTTTTCTTATTCGGCGGGGTAATACATTTTTG
GGGGAAGTTTGTCTGTCTGACGCGCCATATGTAGGTACGCCAAAAAGGGCTCCTCTACTT
CGAAGCGCGAGGTCGTATACCTAATAAGGAAATGTAATTTATAACTTTTTATTATATTGG
TCTTTTCGAGAGCGGAACGTAGGTCCATGTTTAAAGTATCCAAGAGAATATCCACGAAGC
GGCTGAGCAACGAACAGAATCCTGGTTCTCCTCGACTAAGCAGATAGTTAAGATACTGTG
CACCATGGAAATTGAAAACGAAAGTACGTACCGACTACTTTATTTTTGCAGGCCGGAAAT
CAAGCGATGAATGAGACATCCTTCTGTTTTCTATGTTGTGCTTGAAGGGGACAGACAGTC
GCTTATCTTAGTGAGATTTTGTTTGCTTTTGCTGCACCTGCATAGCGCAGATTCTGCATC
TTCTCAATAGCTTAATTATTACATTCTTAGATGATGATAAGACGAAAACTGGACAATCTT
TTGTTTATATTGATGGATTTCTTGTCAAAAAGCATAAAAATCAACATACTATTGTTAATT
TCGAAACTTACAAAAATAAAATGAAAGTTTCCGATAGGCGTAAGTTTGAAAAAGCAAACT
TTGACGAGTTTGAGTCGGCTCTAAATAACAAAAACGACTTGGTACATTGTCCCTCAATAA
CTTTATTTGAATCGATCCCCACGGAAGTGCGGTCATTCTACGAAGACGAAAAGTCTGGCC
TAATCAAAGTGGTAAAATTCAGAACTGGTGCAATGGATAGGAAAAGGTCTTTTGAAAAAG
TTGTCATTTCCGTCATGGTCGGGAAAAATGTAAAAAAGTTCCTGACGTTTGTTGAAGACG
AACCAGATTTCCAGGGCGGACCAATCCCTTCAAAGTATCTTGTTCCCAAGAAAATCAACT
TGATGGTCTACACGTTGTTTCAAGTGCATACTTTGAAATTCAATAGAAAGGATTACGATA
CCCTTTCTCTTTTTTACCTCAACAGAGGATACTATAATGAGTTGAGTTTCCGTGTCCTGG
AACGTTGTCACGAAATAGCGAGTGCTAGGCCGAACGACAGCTCTACGATGCGTACTTTCA
CTGACTTTGTTTCCGGCGCACCTATTGTAAGGAGTCTTCAGAAAAGCACCATAAGGAAAT
ATGGGTACAATTTGGCAGCCTACACGTAGATGAGCTATGCAAGCAAGTTTACCTGGCGAA
AAGAAAGTCGACACAGAGCGGCTGAAGCGTGATCTATGCCCACGTAAACCCATTGAGATA
AAGTACTTTTCACAGATATGTAACGATATGATGAACAAAAAGGACCGATTGGGTGATATT
TTGCATATTATCTTGCGAGCATGTGCACTCAATTTCGGGGCGGGTCCCCGTGGTGGCGCT
GGTGACGAAGAGGATCGATCTATTACGAATGAAGAACCCATTATTCCCTCTGTGGACGAG
CATGGCCTGAAAGTATGTAAGTTGCGCAGTCCTAACACTCCACGAAGACTCAGAAAAACA
CTAGATGCCGTGAAAGCTTTATTGGTGTCGTCTTGTGCTTGTACCGCAAGGGATTTAGAT
ATATTTGATGACAACAACGGCGTTGCAATGTGGAAATGGATCAAAATTCTGTACCACGAA
GTAGCGCAGGAAACCACGCTGAAGGACTCTTATAGAATAACTTTGGTACCTTCTTCTGAT
GGTATATCAGTATGTGGAAAACTTTGGGGAGAGTTGAACAACTGCTTCCATATGCCAGCC
TCATTTTGCGTAATCGAGAAGTTTTGTTCAGAGAACCGAAGCGAGGAATTGACGAGTATC
TGGAAAACGATTCTTTTTTTCAAATGATACCTGTTAAATATCGTGAAATTGTGCTGCCCA
AGTTGAGAAGAGATACTAACAAAATGACCGCGGCTCTTAAAAATAAAGTCGCTGTTGCAA
TTGACGAGCTTACGGTGCCACTTATGTGGATGATCCATTTTGCCGTAGGATACCCTTACC
GTTATCCAGAGCTTCAGCTACTCGCTTTTGCCGGTCCTCAGCGCAACGTATACGTCGATG
ATACAACAAGACGCATCCAACTGTACACTGATTACAACAAGAACGGTTCATCGGAGCCTC
GACTAAAGACGCTTGACGGACTCACTTCAGATTACGTGTTTTATTTTGTCACTGTGCTAA
GGCAAATGCAAATATGTGCGCTTGGTAACAGTTATGACGCTTTTAATCATGATCCTTGGA
TGGATGTGGTGGGATTTGAGGATCCAGATCAAGTAACAAATCGAGACATTTCGAGGATAG
TTTTGTATTCCTACATGTTTCTGAATACCGCGAAGGGCTGTCTGGTTGAATACGCAACTT
TTCGGCAGTACATGAGGGAACTTCCGAAGAATGCACCTCAGAAGCTGAATTTTCGGGAGA
TGCGTCAGGGGTTGATTGCCCTAGGACGGCACTGCGTAGGTAGCAGATTTGAAACAGATT
TGTACGAGTCGGCGACGAGTGAACTCATGGCCAATCATTCCGTTCAAACAGGGCGAAATA
TTTACGGTGTGGATTCCTTTTCGTTAACTAGTGTCAGTGGGACGACCGCCACTTTATTGC
AGGAACGAGCTTCCGAGCGCTGGATTCAATGGTTAGGCCTTGAAAGCGACTACCATTGTT
CATTCTCTAGTACTCGGAATGCGGAAGACGTAGTGGCAGGTGAGGCGGCGAGTTCAGATC
ATCATCAAAAAATTTCAAGAGTAACGCGAAAAAGGCCCCGAGAGCCCAAGAGTACAAACG
ATATCCTCGTCGCAGGCCGGAAACTCTTTGGCAGCTCCTTTGAATTCAGGGACTTGCATC
AGTTGCGCTTATGTCATGAAATATACATGGCAGACACACCCTCTGTGGCAGTACAGGCCC
CACCGGGCTATGGTAAGACGGAGTTATTTCATCTCCCCTTGATAGCACTGGCGTCTAAGG
GCGACGTGAAATATGTGTCGTTTCTGTTTGTACCGTACACAGTGTTGCTTGCTAATTGCA
TGATCAGGTTGAGCCGATGCGGTTGCTTGAATGTGGCCCCTGTAAGAAACTTTATTGAAG
AAGGTTGCGATGGCGTTACTGATTTATACGTGGGGATCTACGATGATCTTGCTAGCACTA
ATTTCACAGACAGGATAGCTGCGTGGGAGAATATTGTTGAGTGCACCTTTAGGACCAACA
ACGTAAAATTGGGTTACCTCATTGTAGATGAGTTTCACAACTTTGAAACGGAGGTCTACC
GGCAGTCGCAATTTGGGGGCATAACTAACCTTGATTTTGACGCTTTTGAGAAAGCAATCT
TTTTGAGCGGCACAGCACCTGAGGCTGTAGCTGATGCTGCGTTGCAGCGTATTGGGCTTA
CGGGACTGGCCAAGAAGTCGATGGACATCAACGAGCTCAAACGGTCGGAAGATCTCAGCA
GAGGTCTATCCAGCTATCCAACACGGATGTTTAATCTAATCAAGGAGAAATCCGAGGTGC
CTTTAGGGCATGTTCATAAAATTTGGAAGAAAGTGGAATCACAGCCCGAAGAAGCACTGA
AGCTTCTTTTAGCCCTCTTTGAAATTGAACCAGAGTCGAAGGCCATTGTAGTTGCAAGCA
CAACCAACGAAGTGGAAGAATTGGCCTGCTCTTGGAGAAAGTATTTTAGGGTGGTATGGA
TACACGGGAAGCTGGGTGCTGCAGAAAAGGTGTCTCGCACAAAGGAGTTTGTCACTGACG
GTAGCATGCGAGTTCTCATCGGAACGAAATTAGTGACTGAAGGAATTGACATTAAGCAAT
TGATGATGGTGATCATGCTTGATAATAGACTTAATATTATTGAGCTCATTCAAGGCGTAG
GGAGACTAAGAGATGGGGGCCTCTGTTATCTATTATCTAGAAAAAACAGTTGGGCGGCAA
GGAATCGTAAGGGTGAATTACCACCGATTAAGGAAGGCTGTATAACCGAACAGGTACGCG
AGTTCTATGGACTTGAATCAAAGAAAGGAAAAAAGGGCCAGCATGTTGGATGCTGTGGCT
CCAGGACAGACCTGTCTGCTGACACAGTGGAACTGATAGAAAGAATGGACAGATTGGCTG
AAAAACAGGCGACAGCTTCCATGTCGATCATTGCGTTACCGTCTAGCTTCCAGGAGAGCA
ATAGCAGTGACAGGTGCAGAAAGTATTGCAGCAGTGATGAGGACAGCGACACGTGCATTC
ATGGTAGTGCTAATGCCAGTACCAATGCGACTACCAACTCCAGCACTAATGCTACTACCA
CTGCCAGCACCAACGTCAGGACTAGTGCTACTACCACTGCCAGCATCAACGTCAGGACTA
GTGCGATTACCACTGAAAGTACCAACTCCAGCACTAATGCTACTACCACTGCCAGCACCA
ACGTCAGGACTAGTGCTACTACCACTGCCAGCATCAACGTCAGGACTAGTGCGACTACCA
CTGAAAGTACCAACTCCAACACTAGTGCTACTACCACCGAAAGTACCGACTCCAACACTA
GTGCTACTACCACTGCTAGCACCAACTCCAGCACTAATGCCACTACCACTGCTAGCACCA
ACTCCAGCACTAATGCCACTACCACTGAAAGTACCAACTCCAGCACTAATGCCACTACCA
CTGAAAGTACCAACGCTAGTGCCAAGGAGGACGCCAATAAAGATGGCAATGCTGAGGATA
ATAGATTCCATCCAGTCACCGACATTAACAAAGAGTCGTATAAGCGGAAAGGGAGTCAAA
TGGTTTTGCTAGAGAGAAAGAAACTGAAAGCACAATTTCCCAATACTTCCGAGAATATGA
ATGTCTTACAGTTTCTTGGATTTCGGTCTGACGAAATTAAACATCTTTTCCTCTATGGTA
TTGACGTATACTTCTGCCCAGAGGGAGTATTCACACAATACGGATTATGCAAGGGCTGTC
AAAAGATGTTCGAGCTCTGTGTCTGTTGGGCTGGCCAGAAAGTATCGTATCGGAGGATAG
CTTGGGAAGCACTAGCTGTGGAGAGAATGCTGCGAAATGATGAGGAATACAAAGAATACT
TGGAAGACATCGAGCCATATCATGGGGACCCTGTAGGATATTTGAAATATTTTAGCGTAA
AAAGGAGAGAGATCTACTCTCAGATACAGAGAAATTATGCTTGGTACCTGGCCATTACTA
GAAGAAGAGAAACAATTAGTGTATTGGATTCGACAAGAGGCAAGCAAGGGAGCCAAGTTT
TCCGCATGTCTGGAAGGCAGATCAAAGAGTTGTATTATAAAGTATGGAGCAACTTGCGTG
AATCGAAGACAGAGGTGCTGCAGTACTTTTTGAACTGGGACGAGAAAAAGTGCCGGGAAG
AATGGGAGGCAAAAGACGATACGGTCTTTGTGGAAGCGCTCGAGAAAGTTGGAGTTTTTC
AGCGTTTGCGTTCCATGACGAGCGCTGGACTGCAGGGTCCGCAGTACGTCAAGCTGCAGT
TTAGCAGGCATCATCGACAGTTGAGGAGCAGATATGAATTAAGTCTAGGAATGCACTTGC
GAGATCAGCTTGCGCTGGGAGTTACCCCATCTAAAGTGCCGCATTGGACGGCATTCCTGT
CGATGCTGATAGGGCTGTTCTACAATAAAACATTTCGGCAGAAACTGGAATATCTTTTGG
AGCAGATTTCGGAGGTGTGGTTGTTACCACATTGGCTTGATTTGGCAAACGTTGAAGTTC
TCGCTGCAGATAACACGAGGGTACCGCTGTACATGCTGATGGTAGCGGTTCACAAAGAGC
TGGATAGCGATGATGTTCCAGACGGTAGATTTGATATAATATTACTATGTAGAGATTCGA
GCAGAGAAGTTGGAGAGTGAAGGAAATTGTTGTTACGAAAGTCAGTGATTATGTATTGTG
TAGTATAGTATATTGTAAGAAATTTTTTTTTCTAGGGAATATGCGTTTTGATGTAGTAGT
ATTTCACTGTTTTGATTTAGTGTTTGTTGCACGGCAGTAGCGAGAGACAAGTGGGAAAGA
GTAGGATAAAAAGACAATCTATAAAAAGTAAACATAAAATAAAGGTAGTAAGTAGCTTTT
GGTTGAACATCCGGGTAAGAGACAACAGGGCTTGGAGGAGACGTACATGAGGGCTATTTA
GGGCTATTTAGGGCTATGTAGAAGTGCTGTAGGGCTAAAGAGCAGGGTTTCATTTTCATT
TTTTTTTAATTTCGGTCAGAAAGCCGGGTAAGGAGTGACAGCGAGAGTAGAGGTAGATGT
AAGAGAGT
>Chr_XII:1100666-1107321
TATATATATGTCACTGTATTGCATGCTGGATGGTGTTAGACAAGGCCGTAGGGACATATA
GCATCTAGGAAGTAACCTTGTACGAAAATAGGCAATATTTCCTGTTTAGGCGATTGTGAC
GCAGATTTTAGTCCAACGATCTAGCGTCAAGGAATTTTTTTATAGTGGGACATTGCACCA
AGGAAGTAACTTGATACGTCGTGGGTGAATGGGTCTGTTTTCTTATTCGGCGGGGTAATA
CATTTTTGGGGGAAGTTTGTCTGTCTGACGCGCCATATGTAGGTACGCCAAAAAGGGCTC
CTCTACTTCGAAGCGCGAGGTCGTATACCTAATAAGGAAATGTAATTTATAACTTTCTAT
TATATTGGTCTTTTCGAGAGCGGAAGAAGTTGTAGGCTAAGCGCAGGCTAAGCGTAGGTC
CATATTTAAAGTATCCAAGAGAATATCCACGAAGCGGCTGAGCAACGAACAGAATCCTGG
TTCTCCTCGACTAAGCAGATAGTTAAGATACTGTGCACCATGGAAATTGAAAACGAAAGT
ACGTACCGACTACTTTATTTTTGCAGGCCGGAAATCAAGCGATGAATGAGACATCCTTCT
GTTTTCTATGTTGGGACAGACAGTCGCTTATCTTAGTGAGATTTCTTATTAACTGAATTT
TCTTTGCTGCTGCTGGAGATTTGCACCTGCATAGCGCAGATTCTGCTTCTTCTCAATAGA
GTAGCTTAATTATTACATTCTTAGATGATGATAAGACGGAAACTGGACAATCTTTTGTTT
ATATTGATGGATTTCTTGTCAAAAAGCATAACAATCAACATACTATTGTTAATTTCGAAA
CTTACAAAAATAAAATGAAAGTTTCCGATAGGCGTAAGTTTGAAAAAGCAAACTTTGACG
AGTTTGAGTCGGCTCTAAATAACAAAAACGACTTGGTACATTGTCCCTCAATAACTTTAT
TTGAATCGATCCCCACGGAAGTGCGGTCATTCTACGAAGACGAAAAGTCTGGCCTAATCA
AAGTGGTAAAATTCAGAACTGGTGCAATGGATAGGAAAAGGTCTTTTGAAAAAATTGTCA
TTTCCGTCATGGTCGGGAAAAATGTACAAAAGTTCCTGACATTTGTTGAAGACGAACCAG
ATTTCCAGGGCGGACCAATCCCTTCAAAGTATCTTATTCCCAAGAAAATCAACTTGATGG
TCTACACGTTGTTTCAAGTGCATACTTTGAAATTCAATAGAAAGGATTACGATACCCTTT
CTCTTTTTTACCTCAACAGAGGATACTATAATGAGTTGAGTTTCCGTGTCCTGGAACGTT
GTCACGAAATAGCGAGTGCCAGGCCGAACGACAGCTCTACGATGCGTACTTTCACTGACT
TTGTTTCTGGCGCACCTATTGTAAGGAGTCTTCAGAAAAGCACCATAAGGAAATATGGGT
ACAATTTGGCACCCTACATGTTCTTGTTACTACACGTAGATGAGCTATCGATTTTTTCTG
CATACCAAGCAAGTTTACCTGGCGAAAAGAAAGTCGACACAGAGCGGCTGAAGCGTGATC
TATGCCCACGTAAACCCATTGAGATAAAGTACTTTTCACAGATATGTAACGATATGATGA
ACAAAAAAGACCGATTGGGTGATATTTTGCATATTATCTTGCGAGCATGTGCGCTCAATT
TCGGGGCGGGTCCCCGTGGTGGCGCTGGTGACGAAGAGGATCGATCTATTACGAATGAAG
AACCCATTATTCCCTCTGTGGACGAGCATGGCTTGAAAGTATGTAAGTTGCGTAGTCCTA
ACACTCCACGAAGACTCAGAAAAACACTAGATGCCGTGAAAGCTTTATTGGTGTCGTCTT
GTGCTTGTACTGCAAGGGATTTAGATATATTTGATGACACCAACGGCGTTGCAATGTGGA
AATGGATCAAAATTCTGTACCACGAAGTAGCGCAGGAAACCACGCTGAAGGACTCTTATA
GAATAACTTTGGTACCTTCTTCTGATGGTATATCAGTATGTGGAAAACTTTTTAATCGCG
AGTATGTCCGCGGCTTTTACTTTGCATGCAAGGCTCAGTTCGATAACCTTTGGGGAGAGT
TGAACAACTGCTTTTATATGCCTACAGTGGTTGATATTGCCAGCCTCATTTTGCGTAATC
GAGAAGTTTTGTTCAGAGAGCCAAAGCGAGGAATTGACGAGTATCTGGAAAACGATTCTT
TTCTTCAAATGATACCTGTTAAATATCGTGAAATTGTGCTGCCCAAGTTGAGAAGAGATA
CTAACAAAATGACCGCGGCTCTTAAAAATAAAGTCACTGTTGCAATTGACGAGCTTACGG
TGCCACTTATGTGGATGGTCCATTTTGCCGTAGGATACCCTTACCGTTATCCAGAGCTTC
AGCTACTCGCTTTTGCCGGTCCTCAGCGCAACGTATACGTCGATGATACAACAAGACGCA
TCCAACTGTACACTGATTACAACAAGAACGGTTCATCGGAGCCTCGACTTAAGACGCTTG
ACGGACTCACTTCAGATTACGTGTTTTATTTTGTCACTGTGCTAAGGCAAATGCAAATAT
GTGCGCTTGGTAACAGTTATGACGCTTTTAATCATGATCCTTGGATGGATGTGGTGGGAT
TTGAGGATCCAGATCAAGTAACAAATCGAGACATTTCGAGGATAGTTTTGTATTCCTACA
TGTTTCTGAATACCGCGAAGGGCTGTCTGGTTGAATACGCAACTTTTCGGCAGTACATGA
GGGAACTTCCGAAGAATGCACCTCAGAAGCTGAATTTTCGGGAGATGCGTCAGGGGTTGA
TTGCCCTAGGACGGCACTGCGTAGGTAGCAGATTTGAAACAGATTTGTACGAGTCGGCGA
CGAGTGAACTCATGGCCAATCATTCCGTTCAAACAGGGCGAAATATTTACGGTGTGGATT
CCTTTTCGTTAACTAGTGTCAGTGGGACGACCGCCACTTTATTGCAGGAACGAGCTTCCG
AGCGCTGGATTCAATGGTTAGGCCTTGAAAGCGACTACCATTGTTCATTCTCTAGTACTC
GGAATGCGGAAGACGTAGTGGCAGGTGAGGCGGCGAGTTCAGATCATGATCAAAAAATTT
CAAGAGTAACGCGAAAAAGGCCCCGAGAGCCCAAGAGTACAAACGATATCCTCGTCGCAG
GCCAGAAACTCTTTGGCAGCTCCTTTGAATTCAGGGACTTGCATCAGTTGCGCTTATGTC
ATGAAATATACATGGCAGACACACCCTCTGTGGCAGTACAGGCCCCACCGGGCTATGGTA
AGACGGAGTTATTTCATCTCCCCTTGATAGCACTGGCGTCTAAGGGCGACGTGAAATATG
TGTCGTTTCTGTTTGTACCGTACACAGTGTTGCTTGCTAATTGCATGATCAGGTTGAGCC
GATGCGGTTGCTTGAATGTGGCCCCTGTAAGAAACTTTATTGAAGAAGGTTGCGATGGCG
TTACTGATTTATACGTGGGGATCTACGATGATCTTGCTAGCACTAATTTCACAGACAGGA
TAGCTGCGTGGGAGAATATTGTTGAGTGCACCTTTAGGACCAACAACGTAAAATTGGGTT
ACCTCATTGTAGATGAGTTTCACAACTTTGAAACGGAGGTCTACCGGCAGTCGCAATTTG
GGGGCATAACTAACCTTGATTTTGACGCTTTTGAGAAAGCAATCTTTTTGAGCGGCACAG
CACCTGAGGCTGTAGCTGATGCTGCGTTGCAGCGTATTGGGCTTACGGGACTGGCCAAGA
AGTCGATGGACATCAACGAGCTCAAACGGTCGGAAGATCTCAGCAGAGGTCTATCCAGCT
ATCCAACACGGATGTTTAATCTAATCAAGGAGAAATCCGAGGTGCCTTTAGGGCATGTTC
ATAAAATTTGGAAGAAAGTGGAATCACAGCCCGAAGAAGCACTGAAGCTTCTTTTAGCCC
TCTTTGAAATTGAACCAGAGTCGAAGGCCATTGTAGTTGCAAGCACAACCAACGAAGTGG
AAGAATTGGCCTGCTCTTGGAGAAAGTATTTTAGGGTGGTATGGATACACGGGAAGCTGG
GTGCTGCAGAAAAGGTGTCTCGCACAAAGGAGTTTGTCACTGACGGTAGCATGCGAGTTC
TCATCGGAACGAAATTAGTGACTGAAGGAATTGACATTAAGCAATTGATGATGGTGATCA
TGCTTGATAATAGACTTAATATTATTGAGCTCATTCAAGGCGTAGGGAGACTAAGAGATG
GGGGCCTCTGTTATCTATTATCTAGAAAAAACAGTTGGGCGGCAAGGAATCGTAAGGGTG
AATTACCACCGATTAAGGAAGGCTGTATAACCGAACAGGTACGCGAGTTCTATGGACTTG
AATCAAAGAAAGGAAAAAAGGGCCAGCATGTTGGATGCTGTGGCTCCAGGACAGACCTGT
CTGCTGACACAGTGGAACTGATAGAAAGAATGGACAGATTGGCTGAAAAACAGGCGACAG
CTTCCATGTCGATCATTGCGTTACCGTCTAGCTTCCAGGAGAGCAATAGCAGTGACAGGT
GCAGAAAGTATTGCAGCAGTGATGAGGACAGCGACACGTGCATTCATGGTAGTGCTAATG
CCAGTACCAATGCGACTACCAACTCCAGCACTAATGCTACTACCACTGCCAGCACCAACG
TCAGGACTAGTGCTACTACCACTGCCAGCATCAACGTCAGGACTAGTGCGATTACCACTG
AAAGTACCAACTCCAGCACTAATGCTACTACCACTGCCAGCACCAACGTCAGGACTAGTG
CTACTACCACTGCCAGCATCAACGTCAGGACTAGTGCGACTACCACTGAAAGTACCAACT
CCAACACTAGTGCTACTACCACCGAAAGTACCGACTCCAACACTAGTGCTACTACCACCG
AAAGTACCGACTCCAACACTAGTGCTACTACCACTGCTAGCACCAACTCCAGCACTAATG
CCACTACCACTGCTAGCACCAACTCCAGCACTAATGCCACTACCACTGAAAGTACCAACG
CTAGTGCCAAGGAGGACGCCAATAAAGATGGCAATGCTGAGGATAATAGATTCCATCCAG
TCACCGACATTAACAAAGAGTCGTATAAGCGGAAAGGGAGTCAAATGGTTTTGCTAGAGA
GAAAGAAACTGAAAGCACAATTTCCCAATACTTCCGAGAATATGAATGTCTTACAGTTTC
TTGGATTTCGGTCTGACGAAATTAAACATCTTTTCCTCTATGGTATTGACGTATACTTCT
GCCCAGAGGGAGTATTCACACAATACGGATTATGCAAGGGCTGTCAAAAGATGTTCGAGC
TCTGTGTCTGTTGGGCTGGCCAGAAAGTATCGTATCGGAGGATGGCTTGGGAAGCACTAG
CTGTGGAGAGAATGCTGCGAAATGACGAGGAATACAAAGAATACTTGGAAGACATCGAGC
CATATCATGGGGACCCTGTAGGATATTTGAAATATTTTAGCGTAAAAAGGGGAGAGATCT
ACTCTCAGATACAGAGAAATTATGCTTGGTACCTGGCCATTACTAGAAGAAGAGAAACAA
TTAGTGTATTGGATTCGACAAGAGGCAAGCAAGGGAGCCAAGTTTTCCGCATGTCTGGAA
GGCAGATCAAAGAGTTGTATTATAAAGTATGGAGCAACTTGCGTGAATCGAAGACAGAGG
TGCTGCAGTACTTTTTGAACTGGGACGAGAAAAAGTGCCGGGAAGAATGGGAGGCAAAAG
ACGATACGGTCTTTGTGGAAGCGCTCGAGAAAGTTGGAGTTTTTCAGCGTTTGCGTTCCA
TGACGAGCGCTGGACTGCAGGGTCCGCAGTACGTCAAGCTGCAGTTTAGCAGGCATCATC
GACAGTTGAGGAGCAGATATGAATTAAGTCTAGGAATGCACTTGCGAGATCAGCTTGCGC
TGGGAGTTACCCCATCTAAAGTGCCGCATTGGACGGCATTCCTGTCGATGCTGATAGGGC
TGTTCTACAATAAAACATTTCGGCAGAAACTGGAATATCTTTTGGAGCAGATTTCGGAGG
TGTGGTTGTTACCACATTGGCTTGATTTGGCAAACGTTGAAGTTCTCGCTGCAGATAACA
CGAGGGTACCGCTGTACATGCTGATGGTAGCGGTTCACAAAGAGCTGGATAGCGATGATG
TTCCAGACGGTAGATTTGATATAATATTACTATGTAGAGATTCGAGCAGAGAAGTTGGAG
AGTGAAGGAAATTGTTGTTACGAAAGTCAGTGATTATGTATTGTGTAGTATAGTATATTG
TAAGAAATTTTTTTTTCTAGGGAATATGCGTTTTGATGTAGTAGTATTTCACTGTTTTGA
TTTAGTGTTTGTTGCACGGCAGTAGCGAGAGACAAGTGGGAAAGAGTAGGATAAAAAGAC
AATCTATAAAAAGTAAACATAAAATAAAGGTAGTAAGTAGCTTTTGGTTGAACATCCGGG
TAAGAGACAACAGGGCTTGGAGGAGACGTACATGAGGGCTATTTAGGGCTATTTAGGGCT
ATGTAGAAGTGCTGTAGGGCTAAAGAACAGGGTTTCATTTTCATTTTTTTTTTTTAATTT
CGGTCAGAAAGCCGGGTAAGGTATGACAGCGAGAGTAGAGGTAGATGTGAGAGAGT
>Chr_XII:1107329-1113986
TATATATATGTCACTGTATTGCATGCTGGATGGTGTTAGACAAGGCCGTAGGGACATATA
GCATCTAGGAAGTAACCTTGTACGAAAATAGGCAATATTTCCTGTTTAGGCGATTGTGAC
GCAGATTTTAGTCCAACGATCTAGCGTCAAGGAATTTTTTTATAGTGGGACATTGCACCA
AGGAAGTAACTTGATACGTCGTGGGTGAATGGGTCTGTTTTCTTATTCGGCGGGGTAATA
CATTTTTGGGGGAAGTTTGTCTGTCTGACGCGCCATATGTAGGTACGCCAAAAAGGGCTC
CTCTACTTCGAAGCGCGAGGTCGTATACCTAATAAGGAAATGTAATTTATAACTTTCTAT
TATATTGGTCTTTTCGAGAGCGGAAGAAGTTGTAGGCTAAGCGCAGGCTAAGCGTAGGTC
CATATTTAAAGTATCCAAGAGAATATCCACGAAGCGGCTGAGCAACGAACAGAATCCTGG
TTCTCCTCGACTAAGCAGATAGTTAAGATACTGTGCACCATGGAAATTGAAAACGAAAGT
ACGTACCGACTACTTTATTTTTGCAGGCCGGAAATCAAGCGATGAATGAGACATCCTTCT
GTTTTCTATGTTGGGACAGACAGTCGCTTATCTTAGTGAGATTTCTTATTAACTGAATTT
TCTTTGCTGCTGCTGGAGATTTGCACCTGCATAGCGCAGATTCTGCTTCTTCTCAATAGA
GTAGCTTAATTATTACATTCTTAGATGATGATAAGACGGAAACTGGACAATCTTTTGTTT
ATATTGATGGATTTCTTGTCAAAAAGCATAACAATCAACATACTATTGTTAATTTCGAAA
CTTACAAAAATAAAATGAAAGTTTCCGATAGGCGTAAGTTTGAAAAAGCAAACTTTGACG
AGTTTGAGTCGGCTCTAAATAACAAAAACGACTTGGTACATTGTCCCTCAATAACTTTAT
TTGAATCGATCCCCACGGAAGTGCGGTCATTCTACGAAGACGAAAAGTCTGGCCTAATCA
AAGTGGTAAAATTCAGAACTGGTGCAATGGATAGGAAAAGGTCTTTTGAAAAAATTGTCA
TTTCCGTCATGGTCGGGAAAAATGTACAAAAGTTCCTGACATTTGTTGAAGACGAACCAG
ATTTCCAGGGCGGACCAATCCCTTCAAAGTATCTTATTCCCAAGAAAATCAACTTGATGG
TCTACACGTTGTTTCAAGTGCATACTTTGAAATTCAATAGAAAGGATTACGATACCCTTT
CTCTTTTTTACCTCAACAGAGGATACTATAATGAGTTGAGTTTCCGTGTCCTGGAACGTT
GTCACGAAATAGCGAGTGCCAGGCCGAACGACAGCTCTACGATGCGTACTTTCACTGACT
TTGTTTCTGGCGCACCTATTGTAAGGAGTCTTCAGAAAAGCACCATAAGGAAATATGGGT
ACAATTTGGCACCCTACATGTTCTTGTTACTACACGTAGATGAGCTATCGATTTTTTCTG
CATACCAAGCAAGTTTACCTGGCGAAAAGAAAGTCGACACAGAGCGGCTGAAGCGTGATC
TATGCCCACGTAAACCCATTGAGATAAAGTACTTTTCACAGATATGTAACGATATGATGA
ACAAAAAAGACCGATTGGGTGATATTTTGCATATTATCTTGCGAGCATGTGCGCTCAATT
TCGGGGCGGGTCCCCGTGGTGGCGCTGGTGACGAAGAGGATCGATCTATTACGAATGAAG
AACCCATTATTCCCTCTGTGGACGAGCATGGCTTGAAAGTATGTAAGTTGCGTAGTCCTA
ACACTCCACGAAGACTCAGAAAAACACTAGATGCCGTGAAAGCTTTATTGGTGTCGTCTT
GTGCTTGTACTGCAAGGGATTTAGATATATTTGATGACACCAACGGCGTTGCAATGTGGA
AATGGATCAAAATTCTGTACCACGAAGTAGCGCAGGAAACCACGCTGAAGGACTCTTATA
GAATAACTTTGGTACCTTCTTCTGATGGTATATCAGTATGTGGAAAACTTTTTAATCGCG
AGTATGTCCGCGGCTTTTACTTTGCATGCAAGGCTCAGTTCGATAACCTTTGGGGAGAGT
TGAACAACTGCTTTTATATGCCTACAGTGGTTGATATTGCCAGCCTCATTTTGCGTAATC
GAGAAGTTTTGTTCAGAGAGCCAAAGCGAGGAATTGACGAGTATCTGGAAAACGATTCTT
TTCTTCAAATGATACCTGTTAAATATCGTGAAATTGTGCTGCCCAAGTTGAGAAGAGATA
CTAACAAAATGACCGCGGCTCTTAAAAATAAAGTCACTGTTGCAATTGACGAGCTTACGG
TGCCACTTATGTGGATGGTCCATTTTGCCGTAGGATACCCTTACCGTTATCCAGAGCTTC
AGCTACTCGCTTTTGCCGGTCCTCAGCGCAACGTATACGTCGATGATACAACAAGACGCA
TCCAACTGTACACTGATTACAACAAGAACGGTTCATCGGAGCCTCGACTTAAGACGCTTG
ACGGACTCACTTCAGATTACGTGTTTTATTTTGTCACTGTGCTAAGGCAAATGCAAATAT
GTGCGCTTGGTAACAGTTATGACGCTTTTAATCATGATCCTTGGATGGATGTGGTGGGAT
TTGAGGATCCAGATCAAGTAACAAATCGAGACATTTCGAGGATAGTTTTGTATTCCTACA
TGTTTCTGAATACCGCGAAGGGCTGTCTGGTTGAATACGCAACTTTTCGGCAGTACATGA
GGGAACTTCCGAAGAATGCACCTCAGAAGCTGAATTTTCGGGAGATGCGTCAGGGGTTGA
TTGCCCTAGGACGGCACTGCGTAGGTAGCAGATTTGAAACAGATTTGTACGAGTCGGCGA
CGAGTGAACTCATGGCCAATCATTCCGTTCAAACAGGGCGAAATATTTACGGTGTGGATT
CCTTTTCGTTAACTAGTGTCAGTGGGACGACCGCCACTTTATTGCAGGAACGAGCTTCCG
AGCGCTGGATTCAATGGTTAGGCCTTGAAAGCGACTACCATTGTTCATTCTCTAGTACTC
GGAATGCGGAAGACGTAGTGGCAGGTGAGGCGGCGAGTTCAGATCATGATCAAAAAATTT
CAAGAGTAACGCGAAAAAGGCCCCGAGAGCCCAAGAGTACAAACGATATCCTCGTCGCAG
GCCAGAAACTCTTTGGCAGCTCCTTTGAATTCAGGGACTTGCATCAGTTGCGCTTATGTC
ATGAAATATACATGGCAGACACACCCTCTGTGGCAGTACAGGCCCCACCGGGCTATGGTA
AGACGGAGTTATTTCATCTCCCCTTGATAGCACTGGCGTCTAAGGGCGACGTGAAATATG
TGTCGTTTCTGTTTGTACCGTACACAGTGTTGCTTGCTAATTGCATGATCAGGTTGAGCC
GATGCGGTTGCTTGAATGTGGCCCCTGTAAGAAACTTTATTGAAGAAGGTTGCGATGGCG
TTACTGATTTATACGTGGGGATCTACGATGATCTTGCTAGCACTAATTTCACAGACAGGA
TAGCTGCGTGGGAGAATATTGTTGAGTGCACCTTTAGGACCAACAACGTAAAATTGGGTT
ACCTCATTGTAGATGAGTTTCACAACTTTGAAACGGAGGTCTACCGGCAGTCGCAATTTG
GGGGCATAACTAACCTTGATTTTGACGCTTTTGAGAAAGCAATCTTTTTGAGCGGCACAG
CACCTGAGGCTGTAGCTGATGCTGCGTTGCAGCGTATTGGGCTTACGGGACTGGCCAAGA
AGTCGATGGACATCAACGAGCTCAAACGGTCGGAAGATCTCAGCAGAGGTCTATCCAGCT
ATCCAACACGGATGTTTAATCTAATCAAGGAGAAATCCGAGGTGCCTTTAGGGCATGTTC
ATAAAATTTGGAAGAAAGTGGAATCACAGCCCGAAGAAGCACTGAAGCTTCTTTTAGCCC
TCTTTGAAATTGAACCAGAGTCGAAGGCCATTGTAGTTGCAAGCACAACCAACGAAGTGG
AAGAATTGGCCTGCTCTTGGAGAAAGTATTTTAGGGTGGTATGGATACACGGGAAGCTGG
GTGCTGCAGAAAAGGTGTCTCGCACAAAGGAGTTTGTCACTGACGGTAGCATGCGAGTTC
TCATCGGAACGAAATTAGTGACTGAAGGAATTGACATTAAGCAATTGATGATGGTGATCA
TGCTTGATAATAGACTTAATATTATTGAGCTCATTCAAGGCGTAGGGAGACTAAGAGATG
GGGGCCTCTGTTATCTATTATCTAGAAAAAACAGTTGGGCGGCAAGGAATCGTAAGGGTG
AATTACCACCGATTAAGGAAGGCTGTATAACCGAACAGGTACGCGAGTTCTATGGACTTG
AATCAAAGAAAGGAAAAAAGGGCCAGCATGTTGGATGCTGTGGCTCCAGGACAGACCTGT
CTGCTGACACAGTGGAACTGATAGAAAGAATGGACAGATTGGCTGAAAAACAGGCGACAG
CTTCCATGTCGATCATTGCGTTACCGTCTAGCTTCCAGGAGAGCAATAGCAGTGACAGGT
GCAGAAAGTATTGCAGCAGTGATGAGGACAGCGACACGTGCATTCATGGTAGTGCTAATG
CCAGTACCAATGCGACTACCAACTCCAGCACTAATGCTACTACCACTGCCAGCACCAACG
TCAGGACTAGTGCTACTACCACTGCCAGCATCAACGTCAGGACTAGTGCGATTACCACTG
AAAGTACCAACTCCAGCACTAATGCTACTACCACTGCCAGCACCAACGTCAGGACTAGTG
CTACTACCACTGCCAGCATCAACGTCAGGACTAGTGCGACTACCACTGAAAGTACCAACT
CCAACACTAGTGCTACTACCACCGAAAGTACCGACTCCAACACTAGTGCTACTACCACCG
AAAGTACCGACTCCAACACTAGTGCTACTACCACTGCTAGCACCAACTCCAGCACTAATG
CCACTACCACTGCTAGCACCAACTCCAGCACTAATGCCACTACCACTGAAAGTACCAACG
CTAGTGCCAAGGAGGACGCCAATAAAGATGGCAATGCTGAGGATAATAGATTCCATCCAG
TCACCGACATTAACAAAGAGTCGTATAAGCGGAAAGGGAGTCAAATGGTTTTGCTAGAGA
GAAAGAAACTGAAAGCACAATTTCCCAATACTTCCGAGAATATGAATGTCTTACAGTTTC
TTGGATTTCGGTCTGACGAAATTAAACATCTTTTCCTCTATGGTATTGACGTATACTTCT
GCCCAGAGGGAGTATTCACACAATACGGATTATGCAAGGGCTGTCAAAAGATGTTCGAGC
TCTGTGTCTGTTGGGCTGGCCAGAAAGTATCGTATCGGAGGATGGCTTGGGAAGCACTAG
CTGTGGAGAGAATGCTGCGAAATGACGAGGAATACAAAGAATACTTGGAAGACATCGAGC
CATATCATGGGGACCCTGTAGGATATTTGAAATATTTTAGCGTAAAAAGGGGAGAGATCT
ACTCTCAGATACAGAGAAATTATGCTTGGTACCTGGCCATTACTAGAAGAAGAGAAACAA
TTAGTGTATTGGATTCGACAAGAGGCAAGCAAGGGAGCCAAGTTTTCCGCATGTCTGGAA
GGCAGATCAAAGAGTTGTATTATAAAGTATGGAGCAACTTGCGTGAATCGAAGACAGAGG
TGCTGCAGTACTTTTTGAACTGGGACGAGAAAAAGTGCCGGGAAGAATGGGAGGCAAAAG
ACGATACGGTCTTTGTGGAAGCGCTCGAGAAAGTTGGAGTTTTTCAGCGTTTGCGTTCCA
TGACGAGCGCTGGACTGCAGGGTCCGCAGTACGTCAAGCTGCAGTTTAGCAGGCATCATC
GACAGTTGAGGAGCAGATATGAATTAAGTCTAGGAATGCACTTGCGAGATCAGCTTGCGC
TGGGAGTTACCCCATCTAAAGTGCCGCATTGGACGGCATTCCTGTCGATGCTGATAGGGC
TGTTCTACAATAAAACATTTCGGCAGAAACTGGAATATCTTTTGGAGCAGATTTCGGAGG
TGTGGTTGTTACCACATTGGCTTGATTTGGCAAACGTTGAAGTTCTCGCTGCAGATAACA
CGAGGGTACCGCTGTACATGCTGATGGTAGCGGTTCACAAAGAGCTGGATAGCGATGATG
TTCCAGACGGTAGATTTGATATAATATTACTATGTAGAGATTCGAGCAGAGAAGTTGGAG
AGTGAAGGAAATTGTTGTTACGAAAGTCAGTGATTATGTATTGTGTAGTATAGTATATTG
TAAGAAATTTTTTTTTTCTAGGGAATATGCGTTTTGATGTAGTAGTATTTCACTGTTTTG
ATTTAGTGTTTGTTGCACGGCAGTAGCGAGAGACAAGTGGGAAAGAGTAGGATAAAAAGA
CAATCTATAAAAAGTAAACATAAAATAAAGGTAGTAAGTAGCTTTTGGTTGAACATCCGG
GTAAGAGACAACAGGGCTTGGAGGAGACGTACATGAGGGCTATTTAGGGCTATTTAGGGC
TATGTAGAAGTGCTGTAGGGCTAAAGAACAGGGTTTCATTTTCATTTTTTTTTTTTTAAT
TTCGGTCAGAAAGCCGGGTAAGGTATGACAGCGAGAGTAGAGGTAGATGTGAGAGAGT
>Chr_XII:1114151-1120808
TATATATATGTCACTGTATTGCATGCTGGATGGTGTTAGACAAGGCCGTAGGGACATATA
GCATCTAGGAAGTAACCTTGTACGAAAATAGGCAATATTTCCTGTTTAGGCGATTGTGAC
GCAGATTTTAGTCCAACGATCTAGCGTCAAGGAATTTTTTTATAGTGGGACATTGCACCA
AGGAAGTAACTTGATACGTCGTGGGTGAATGGGTCTGTTTTCTTATTCGGCGGGGTAATA
CATTTTTGGGGGAAGTTTGTCTGTCTGACGCGCCATATGTAGGTACGCCAAAAAGGGCTC
CTCTACTTCGAAGCGCGAGGTCGTATACCTAATAAGGAAATGTAATTTATAACTTTCTAT
TATATTGGTCTTTTCGAGAGCGGAAGAAGTTGTAGGCTAAGCGCAGGCTAAGCGTAGGTC
CATATTTAAAGTATCCAAGAGAATATCCACGAAGCGGCTGAGCAACGAACAGAATCCTGG
TTCTCCTCGACTAAGCAGATAGTTAAGATACTGTGCACCATGGAAATTGAAAACGAAAGT
ACGTACCGACTACTTTATTTTTGCAGGCCGGAAATCAAGCGATGAATGAGACATCCTTCT
GTTTTCTATGTTGGGACAGACAGTCGCTTATCTTAGTGAGATTTCTTATTAACTGAATTT
TCTTTGCTGCTGCTGGAGATTTGCACCTGCATAGCGCAGATTCTGCTTCTTCTCAATAGA
GTAGCTTAATTATTACATTCTTAGATGATGATAAGACGGAAACTGGACAATCTTTTGTTT
ATATTGATGGATTTCTTGTCAAAAAGCATAACAATCAACATACTATTGTTAATTTCGAAA
CTTACAAAAATAAAATGAAAGTTTCCGATAGGCGTAAGTTTGAAAAAGCAAACTTTGACG
AGTTTGAGTCGGCTCTAAATAACAAAAACGACTTGGTACATTGTCCCTCAATAACTTTAT
TTGAATCGATCCCCACGGAAGTGCGGTCATTCTACGAAGACGAAAAGTCTGGCCTAATCA
AAGTGGTAAAATTCAGAACTGGTGCAATGGATAGGAAAAGGTCTTTTGAAAAAATTGTCA
TTTCCGTCATGGTCGGGAAAAATGTACAAAAGTTCCTGACATTTGTTGAAGACGAACCAG
ATTTCCAGGGCGGACCAATCCCTTCAAAGTATCTTATTCCCAAGAAAATCAACTTGATGG
TCTACACGTTGTTTCAAGTGCATACTTTGAAATTCAATAGAAAGGATTACGATACCCTTT
CTCTTTTTTACCTCAACAGAGGATACTATAATGAGTTGAGTTTCCGTGTCCTGGAACGTT
GTCACGAAATAGCGAGTGCCAGGCCGAACGACAGCTCTACGATGCGTACTTTCACTGACT
TTGTTTCTGGCGCACCTATTGTAAGGAGTCTTCAGAAAAGCACCATAAGGAAATATGGGT
ACAATTTGGCACCCTACATGTTCTTGTTACTACACGTAGATGAGCTATCGATTTTTTCTG
CATACCAAGCAAGTTTACCTGGCGAAAAGAAAGTCGACACAGAGCGGCTGAAGCGTGATC
TATGCCCACGTAAACCCATTGAGATAAAGTACTTTTCACAGATATGTAACGATATGATGA
ACAAAAAAGACCGATTGGGTGATATTTTGCATATTATCTTGCGAGCATGTGCGCTCAATT
TCGGGGCGGGTCCCCGTGGTGGCGCTGGTGACGAAGAGGATCGATCTATTACGAATGAAG
AACCCATTATTCCCTCTGTGGACGAGCATGGCTTGAAAGTATGTAAGTTGCGTAGTCCTA
ACACTCCACGAAGACTCAGAAAAACACTAGATGCCGTGAAAGCTTTATTGGTGTCGTCTT
GTGCTTGTACTGCAAGGGATTTAGATATATTTGATGACACCAACGGCGTTGCAATGTGGA
AATGGATCAAAATTCTGTACCACGAAGTAGCGCAGGAAACCACGCTGAAGGACTCTTATA
GAATAACTTTGGTACCTTCTTCTGATGGTATATCAGTATGTGGAAAACTTTTTAATCGCG
AGTATGTCCGCGGCTTTTACTTTGCATGCAAGGCTCAGTTCGATAACCTTTGGGGAGAGT
TGAACAACTGCTTTTATATGCCTACAGTGGTTGATATTGCCAGCCTCATTTTGCGTAATC
GAGAAGTTTTGTTCAGAGAGCCAAAGCGAGGAATTGACGAGTATCTGGAAAACGATTCTT
TTCTTCAAATGATACCTGTTAAATATCGTGAAATTGTGCTGCCCAAGTTGAGAAGAGATA
CTAACAAAATGACCGCGGCTCTTAAAAATAAAGTCACTGTTGCAATTGACGAGCTTACGG
TGCCACTTATGTGGATGGTCCATTTTGCCGTAGGATACCCTTACCGTTATCCAGAGCTTC
AGCTACTCGCTTTTGCCGGTCCTCAGCGCAACGTATACGTCGATGATACAACAAGACGCA
TCCAACTGTACACTGATTACAACAAGAACGGTTCATCGGAGCCTCGACTTAAGACGCTTG
ACGGACTCACTTCAGATTACGTGTTTTATTTTGTCACTGTGCTAAGGCAAATGCAAATAT
GTGCGCTTGGTAACAGTTATGACGCTTTTAATCATGATCCTTGGATGGATGTGGTGGGAT
TTGAGGATCCAGATCAAGTAACAAATCGAGACATTTCGAGGATAGTTTTGTATTCCTACA
TGTTTCTGAATACCGCGAAGGGCTGTCTGGTTGAATACGCAACTTTTCGGCAGTACATGA
GGGAACTTCCGAAGAATGCACCTCAGAAGCTGAATTTTCGGGAGATGCGTCAGGGGTTGA
TTGCCCTAGGACGGCACTGCGTAGGTAGCAGATTTGAAACAGATTTGTACGAGTCGGCGA
CGAGTGAACTCATGGCCAATCATTCCGTTCAAACAGGGCGAAATATTTACGGTGTGGATT
CCTTTTCGTTAACTAGTGTCAGTGGGACGACCGCCACTTTATTGCAGGAACGAGCTTCCG
AGCGCTGGATTCAATGGTTAGGCCTTGAAAGCGACTACCATTGTTCATTCTCTAGTACTC
GGAATGCGGAAGACGTAGTGGCAGGTGAGGCGGCGAGTTCAGATCATGATCAAAAAATTT
CAAGAGTAACGCGAAAAAGGCCCCGAGAGCCCAAGAGTACAAACGATATCCTCGTCGCAG
GCCAGAAACTCTTTGGCAGCTCCTTTGAATTCAGGGACTTGCATCAGTTGCGCTTATGTC
ATGAAATATACATGGCAGACACACCCTCTGTGGCAGTACAGGCCCCACCGGGCTATGGTA
AGACGGAGTTATTTCATCTCCCCTTGATAGCACTGGCGTCTAAGGGCGACGTGAAATATG
TGTCGTTTCTGTTTGTACCGTACACAGTGTTGCTTGCTAATTGCATGATCAGGTTGAGCC
GATGCGGTTGCTTGAATGTGGCCCCTGTAAGAAACTTTATTGAAGAAGGTTGCGATGGCG
TTACTGATTTATACGTGGGGATCTACGATGATCTTGCTAGCACTAATTTCACAGACAGGA
TAGCTGCGTGGGAGAATATTGTTGAGTGCACCTTTAGGACCAACAACGTAAAATTGGGTT
ACCTCATTGTAGATGAGTTTCACAACTTTGAAACGGAGGTCTACCGGCAGTCGCAATTTG
GGGGCATAACTAACCTTGATTTTGACGCTTTTGAGAAAGCAATCTTTTTGAGCGGCACAG
CACCTGAGGCTGTAGCTGATGCTGCGTTGCAGCGTATTGGGCTTACGGGACTGGCCAAGA
AGTCGATGGACATCAACGAGCTCAAACGGTCGGAAGATCTCAGCAGAGGTCTATCCAGCT
ATCCAACACGGATGTTTAATCTAATCAAGGAGAAATCCGAGGTGCCTTTAGGGCATGTTC
ATAAAATTTGGAAGAAAGTGGAATCACAGCCCGAAGAAGCACTGAAGCTTCTTTTAGCCC
TCTTTGAAATTGAACCAGAGTCGAAGGCCATTGTAGTTGCAAGCACAACCAACGAAGTGG
AAGAATTGGCCTGCTCTTGGAGAAAGTATTTTAGGGTGGTATGGATACACGGGAAGCTGG
GTGCTGCAGAAAAGGTGTCTCGCACAAAGGAGTTTGTCACTGACGGTAGCATGCGAGTTC
TCATCGGAACGAAATTAGTGACTGAAGGAATTGACATTAAGCAATTGATGATGGTGATCA
TGCTTGATAATAGACTTAATATTATTGAGCTCATTCAAGGCGTAGGGAGACTAAGAGATG
GGGGCCTCTGTTATCTATTATCTAGAAAAAACAGTTGGGCGGCAAGGAATCGTAAGGGTG
AATTACCACCGATTAAGGAAGGCTGTATAACCGAACAGGTACGCGAGTTCTATGGACTTG
AATCAAAGAAAGGAAAAAAGGGCCAGCATGTTGGATGCTGTGGCTCCAGGACAGACCTGT
CTGCTGACACAGTGGAACTGATAGAAAGAATGGACAGATTGGCTGAAAAACAGGCGACAG
CTTCCATGTCGATCATTGCGTTACCGTCTAGCTTCCAGGAGAGCAATAGCAGTGACAGGT
GCAGAAAGTATTGCAGCAGTGATGAGGACAGCGACACGTGCATTCATGGTAGTGCTAATG
CCAGTACCAATGCGACTACCAACTCCAGCACTAATGCTACTACCACTGCCAGCACCAACG
TCAGGACTAGTGCTACTACCACTGCCAGCATCAACGTCAGGACTAGTGCGATTACCACTG
AAAGTACCAACTCCAGCACTAATGCTACTACCACTGCCAGCACCAACGTCAGGACTAGTG
CTACTACCACTGCCAGCATCAACGTCAGGACTAGTGCGACTACCACTGAAAGTACCAACT
CCAACACTAGTGCTACTACCACCGAAAGTACCGACTCCAACACTAGTGCTACTACCACCG
AAAGTACCGACTCCAACACTAGTGCTACTACCACTGCTAGCACCAACTCCAGCACTAATG
CCACTACCACTGCTAGCACCAACTCCAGCACTAATGCCACTACCACTGAAAGTACCAACG
CTAGTGCCAAGGAGGACGCCAATAAAGATGGCAATGCTGAGGATAATAGATTCCATCCAG
TCACCGACATTAACAAAGAGTCGTATAAGCGGAAAGGGAGTCAAATGGTTTTGCTAGAGA
GAAAGAAACTGAAAGCACAATTTCCCAATACTTCCGAGAATATGAATGTCTTACAGTTTC
TTGGATTTCGGTCTGACGAAATTAAACATCTTTTCCTCTATGGTATTGACGTATACTTCT
GCCCAGAGGGAGTATTCACACAATACGGATTATGCAAGGGCTGTCAAAAGATGTTCGAGC
TCTGTGTCTGTTGGGCTGGCCAGAAAGTATCGTATCGGAGGATGGCTTGGGAAGCACTAG
CTGTGGAGAGAATGCTGCGAAATGACGAGGAATACAAAGAATACTTGGAAGACATCGAGC
CATATCATGGGGACCCTGTAGGATATTTGAAATATTTTAGCGTAAAAAGGGGAGAGATCT
ACTCTCAGATACAGAGAAATTATGCTTGGTACCTGGCCATTACTAGAAGAAGAGAAACAA
TTAGTGTATTGGATTCGACAAGAGGCAAGCAAGGGAGCCAAGTTTTCCGCATGTCTGGAA
GGCAGATCAAAGAGTTGTATTATAAAGTATGGAGCAACTTGCGTGAATCGAAGACAGAGG
TGCTGCAGTACTTTTTGAACTGGGACGAGAAAAAGTGCCGGGAAGAATGGGAGGCAAAAG
ACGATACGGTCTTTGTGGAAGCGCTCGAGAAAGTTGGAGTTTTTCAGCGTTTGCGTTCCA
TGACGAGCGCTGGACTGCAGGGTCCGCAGTACGTCAAGCTGCAGTTTAGCAGGCATCATC
GACAGTTGAGGAGCAGATATGAATTAAGTCTAGGAATGCACTTGCGAGATCAGCTTGCGC
TGGGAGTTACCCCATCTAAAGTGCCGCATTGGACGGCATTCCTGTCGATGCTGATAGGGC
TGTTCTACAATAAAACATTTCGGCAGAAACTGGAATATCTTTTGGAGCAGATTTCGGAGG
TGTGGTTGTTACCACATTGGCTTGATTTGGCAAACGTTGAAGTTCTCGCTGCAGATAACA
CGAGGGTACCGCTGTACATGCTGATGGTAGCGGTTCACAAAGAGCTGGATAGCGATGATG
TTCCAGACGGTAGATTTGATATAATATTACTATGTAGAGATTCGAGCAGAGAAGTTGGAG
AGTGAAGGAAATTGTTGTTACGAAAGTCAGTGATTATGTATTGTGTAGTATAGTATATTG
TAAGAAATTTTTTTTTTCTAGGGAATATGCGTTTTGATGTAGTAGTATTTCACTGTTTTG
ATTTAGTGTTTGTTGCACGGCAGTAGCGAGAGACAAGTGGGAAAGAGTAGGATAAAAAGA
CAATCTATAAAAAGTAAACATAAAATAAAGGTAGTAAGTAGCTTTTGGTTGAACATCCGG
GTAAGAGACAACAGGGCTTGGAGGAGACGTACATGAGGGCTATTTAGGGCTATTTAGGGC
TATGTAGAAGTGCTGTAGGGCTAAAGAACAGGGTTTCATTTTCATTTTTTTTTTTTTAAT
TTCGGTCAGAAAGCCGGGTAAGGTATGACAGCGAGAGTAGAGGTAGATGTGAGAGAGT
>Chr_XII:1121288-1127943
TATATATATGTCACTGTATTGCATGCTGGATGGTGTTAGACAAGGCCGTAGGGACATATA
GCATCTAGGAAGTAACCTTGTACGAAAATAGGCAATATTTCCTGTTTAGGCGATTGTGAC
GCAGATTTTAGTCCAACGATCTAGCGTCAAGGAATTTTTTTATAGTGGGACATTGCACCA
AGGAAGTAACTTGATACGTCGTGGGTGAATGGGTCTGTTTTCTTATTCGGCGGGGTAATA
CATTTTTGGGGGAAGTTTGTCTGTCTGACGCGCCATATGTAGGTACGCCAAAAAGGGCTC
CTCTACTTCGAAGCGCGAGGTCGTATACCTAATAAGGAAATGTAATTTATAACTTTCTAT
TATATTGGTCTTTTCGAGAGCGGAAGAAGTTGTAGGCTAAGCGCAGGCTAAGCGTAGGTC
CATATTTAAAGTATCCAAGAGAATATCCACGAAGCGGCTGAGCAACGAACAGAATCCTGG
TTCTCCTCGACTAAGCAGATAGTTAAGATACTGTGCACCATGGAAATTGAAAACGAAAGT
ACGTACCGACTACTTTATTTTTGCAGGCCGGAAATCAAGCGATGAATGAGACATCCTTCT
GTTTTCTATGTTGGGACAGACAGTCGCTTATCTTAGTGAGATTTCTTATTAACTGAATTT
TCTTTGCTGCTGCTGGAGATTTGCACCTGCATAGCGCAGATTCTGCTTCTTCTCAATAGA
GTAGCTTAATTATTACATTCTTAGATGATGATAAGACGGAAACTGGACAATCTTTTGTTT
ATATTGATGGATTTCTTGTCAAAAAGCATAACAATCAACATACTATTGTTAATTTCGAAA
CTTACAAAAATAAAATGAAAGTTTCCGATAGGCGTAAGTTTGAAAAAGCAAACTTTGACG
AGTTTGAGTCGGCTCTAAATAACAAAAACGACTTGGTACATTGTCCCTCAATAACTTTAT
TTGAATCGATCCCCACGGAAGTGCGGTCATTCTACGAAGACGAAAAGTCTGGCCTAATCA
AAGTGGTAAAATTCAGAACTGGTGCAATGGATAGGAAAAGGTCTTTTGAAAAAATTGTCA
TTTCCGTCATGGTCGGGAAAAATGTACAAAAGTTCCTGACATTTGTTGAAGACGAACCAG
ATTTCCAGGGCGGACCAATCCCTTCAAAGTATCTTATTCCCAAGAAAATCAACTTGATGG
TCTACACGTTGTTTCAAGTGCATACTTTGAAATTCAATAGAAAGGATTACGATACCCTTT
CTCTTTTTTACCTCAACAGAGGATACTATAATGAGTTGAGTTTCCGTGTCCTGGAACGTT
GTCACGAAATAGCGAGTGCCAGGCCGAACGACAGCTCTACGATGCGTACTTTCACTGACT
TTGTTTCTGGCGCACCTATTGTAAGGAGTCTTCAGAAAAGCACCATAAGGAAATATGGGT
ACAATTTGGCACCCTACATGTTCTTGTTACTACACGTAGATGAGCTATCGATTTTTTCTG
CATACCAAGCAAGTTTACCTGGCGAAAAGAAAGTCGACACAGAGCGGCTGAAGCGTGATC
TATGCCCACGTAAACCCATTGAGATAAAGTACTTTTCACAGATATGTAACGATATGATGA
ACAAAAAAGACCGATTGGGTGATATTTTGCATATTATCTTGCGAGCATGTGCGCTCAATT
TCGGGGCGGGTCCCCGTGGTGGCGCTGGTGACGAAGAGGATCGATCTATTACGAATGAAG
AACCCATTATTCCCTCTGTGGACGAGCATGGCTTGAAAGTATGTAAGTTGCGTAGTCCTA
ACACTCCACGAAGACTCAGAAAAACACTAGATGCCGTGAAAGCTTTATTGGTGTCGTCTT
GTGCTTGTACTGCAAGGGATTTAGATATATTTGATGACACCAACGGCGTTGCAATGTGGA
AATGGATCAAAATTCTGTACCACGAAGTAGCGCAGGAAACCACGCTGAAGGACTCTTATA
GAATAACTTTGGTACCTTCTTCTGATGGTATATCAGTATGTGGAAAACTTTTTAATCGCG
AGTATGTCCGCGGCTTTTACTTTGCATGCAAGGCTCAGTTCGATAACCTTTGGGGAGAGT
TGAACAACTGCTTTTATATGCCTACAGTGGTTGATATTGCCAGCCTCATTTTGCGTAATC
GAGAAGTTTTGTTCAGAGAGCCAAAGCGAGGAATTGACGAGTATCTGGAAAACGATTCTT
TTCTTCAAATGATACCTGTTAAATATCGTGAAATTGTGCTGCCCAAGTTGAGAAGAGATA
CTAACAAAATGACCGCGGCTCTTAAAAATAAAGTCACTGTTGCAATTGACGAGCTTACGG
TGCCACTTATGTGGATGGTCCATTTTGCCGTAGGATACCCTTACCGTTATCCAGAGCTTC
AGCTACTCGCTTTTGCCGGTCCTCAGCGCAACGTATACGTCGATGATACAACAAGACGCA
TCCAACTGTACACTGATTACAACAAGAACGGTTCATCGGAGCCTCGACTTAAGACGCTTG
ACGGACTCACTTCAGATTACGTGTTTTATTTTGTCACTGTGCTAAGGCAAATGCAAATAT
GTGCGCTTGGTAACAGTTATGACGCTTTTAATCATGATCCTTGGATGGATGTGGTGGGAT
TTGAGGATCCAGATCAAGTAACAAATCGAGACATTTCGAGGATAGTTTTGTATTCCTACA
TGTTTCTGAATACCGCGAAGGGCTGTCTGGTTGAATACGCAACTTTTCGGCAGTACATGA
GGGAACTTCCGAAGAATGCACCTCAGAAGCTGAATTTTCGGGAGATGCGTCAGGGGTTGA
TTGCCCTAGGACGGCACTGCGTAGGTAGCAGATTTGAAACAGATTTGTACGAGTCGGCGA
CGAGTGAACTCATGGCCAATCATTCCGTTCAAACAGGGCGAAATATTTACGGTGTGGATT
CCTTTTCGTTAACTAGTGTCAGTGGGACGACCGCCACTTTATTGCAGGAACGAGCTTCCG
AGCGCTGGATTCAATGGTTAGGCCTTGAAAGCGACTACCATTGTTCATTCTCTAGTACTC
GGAATGCGGAAGACGTAGTGGCAGGTGAGGCGGCGAGTTCAGATCATGATCAAAAAATTT
CAAGAGTAACGCGAAAAAGGCCCCGAGAGCCCAAGAGTACAAACGATATCCTCGTCGCAG
GCCAGAAACTCTTTGGCAGCTCCTTTGAATTCAGGGACTTGCATCAGTTGCGCTTATGTC
ATGAAATATACATGGCAGACACACCCTCTGTGGCAGTACAGGCCCCACCGGGCTATGGTA
AGACGGAGTTATTTCATCTCCCCTTGATAGCACTGGCGTCTAAGGGCGACGTGAAATATG
TGTCGTTTCTGTTTGTACCGTACACAGTGTTGCTTGCTAATTGCATGATCAGGTTGAGCC
GATGCGGTTGCTTGAATGTGGCCCCTGTAAGAAACTTTATTGAAGAAGGTTGCGATGGCG
TTACTGATTTATACGTGGGGATCTACGATGATCTTGCTAGCACTAATTTCACAGACAGGA
TAGCTGCGTGGGAGAATATTGTTGAGTGCACCTTTAGGACCAACAACGTAAAATTGGGTT
ACCTCATTGTAGATGAGTTTCACAACTTTGAAACGGAGGTCTACCGGCAGTCGCAATTTG
GGGGCATAACTAACCTTGATTTTGACGCTTTTGAGAAAGCAATCTTTTTGAGCGGCACAG
CACCTGAGGCTGTAGCTGATGCTGCGTTGCAGCGTATTGGGCTTACGGGACTGGCCAAGA
AGTCGATGGACATCAACGAGCTCAAACGGTCGGAAGATCTCAGCAGAGGTCTATCCAGCT
ATCCAACACGGATGTTTAATCTAATCAAGGAGAAATCCGAGGTGCCTTTAGGGCATGTTC
ATAAAATTTGGAAGAAAGTGGAATCACAGCCCGAAGAAGCACTGAAGCTTCTTTTAGCCC
TCTTTGAAATTGAACCAGAGTCGAAGGCCATTGTAGTTGCAAGCACAACCAACGAAGTGG
AAGAATTGGCCTGCTCTTGGAGAAAGTATTTTAGGGTGGTATGGATACACGGGAAGCTGG
GTGCTGCAGAAAAGGTGTCTCGCACAAAGGAGTTTGTCACTGACGGTAGCATGCGAGTTC
TCATCGGAACGAAATTAGTGACTGAAGGAATTGACATTAAGCAATTGATGATGGTGATCA
TGCTTGATAATAGACTTAATATTATTGAGCTCATTCAAGGCGTAGGGAGACTAAGAGATG
GGGGCCTCTGTTATCTATTATCTAGAAAAAACAGTTGGGCGGCAAGGAATCGTAAGGGTG
AATTACCACCGATTAAGGAAGGCTGTATAACCGAACAGGTACGCGAGTTCTATGGACTTG
AATCAAAGAAAGGAAAAAAGGGCCAGCATGTTGGATGCTGTGGCTCCAGGACAGACCTGT
CTGCTGACACAGTGGAACTGATAGAAAGAATGGACAGATTGGCTGAAAAACAGGCGACAG
CTTCCATGTCGATCATTGCGTTACCGTCTAGCTTCCAGGAGAGCAATAGCAGTGACAGGT
GCAGAAAGTATTGCAGCAGTGATGAGGACAGCGACACGTGCATTCATGGTAGTGCTAATG
CCAGTACCAATGCGACTACCAACTCCAGCACTAATGCTACTACCACTGCCAGCACCAACG
TCAGGACTAGTGCTACTACCACTGCCAGCATCAACGTCAGGACTAGTGCGATTACCACTG
AAAGTACCAACTCCAGCACTAATGCTACTACCACTGCCAGCACCAACGTCAGGACTAGTG
CTACTACCACTGCCAGCATCAACGTCAGGACTAGTGCGACTACCACTGAAAGTACCAACT
CCAACACTAGTGCTACTACCACCGAAAGTACCGACTCCAACACTAGTGCTACTACCACCG
AAAGTACCGACTCCAACACTAGTGCTACTACCACTGCTAGCACCAACTCCAGCACTAATG
CCACTACCACTGCTAGCACCAACTCCAGCACTAATGCCACTACCACTGAAAGTACCAACG
CTAGTGCCAAGGAGGACGCCAATAAAGATGGCAATGCTGAGGATAATAGATTCCATCCAG
TCACCGACATTAACAAAGAGTCGTATAAGCGGAAAGGGAGTCAAATGGTTTTGCTAGAGA
GAAAGAAACTGAAAGCACAATTTCCCAATACTTCCGAGAATATGAATGTCTTACAGTTTC
TTGGATTTCGGTCTGACGAAATTAAACATCTTTTCCTCTATGGTATTGACGTATACTTCT
GCCCAGAGGGAGTATTCACACAATACGGATTATGCAAGGGCTGTCAAAAGATGTTCGAGC
TCTGTGTCTGTTGGGCTGGCCAGAAAGTATCGTATCGGAGGATGGCTTGGGAAGCACTAG
CTGTGGAGAGAATGCTGCGAAATGACGAGGAATACAAAGAATACTTGGAAGACATCGAGC
CATATCATGGGGACCCTGTAGGATATTTGAAATATTTTAGCGTAAAAAGGGGAGAGATCT
ACTCTCAGATACAGAGAAATTATGCTTGGTACCTGGCCATTACTAGAAGAAGAGAAACAA
TTAGTGTATTGGATTCGACAAGAGGCAAGCAAGGGAGCCAAGTTTTCCGCATGTCTGGAA
GGCAGATCAAAGAGTTGTATTATAAAGTATGGAGCAACTTGCGTGAATCGAAGACAGAGG
TGCTGCAGTACTTTTTGAACTGGGACGAGAAAAAGTGCCGGGAAGAATGGGAGGCAAAAG
ACGATACGGTCTTTGTGGAAGCGCTCGAGAAAGTTGGAGTTTTTCAGCGTTTGCGTTCCA
TGACGAGCGCTGGACTGCAGGGTCCGCAGTACGTCAAGCTGCAGTTTAGCAGGCATCATC
GACAGTTGAGGAGCAGATATGAATTAAGTCTAGGAATGCACTTGCGAGATCAGCTTGCGC
TGGGAGTTACCCCATCTAAAGTGCCGCATTGGACGGCATTCCTGTCGATGCTGATAGGGC
TGTTCTACAATAAAACATTTCGGCAGAAACTGGAATATCTTTTGGAGCAGATTTCGGAGG
TGTGGTTGTTACCACATTGGCTTGATTTGGCAAACGTTGAAGTTCTCGCTGCAGATAACA
CGAGGGTACCGCTGTACATGCTGATGGTAGCGGTTCACAAAGAGCTGGATAGCGATGATG
TTCCAGACGGTAGATTTGATATAATATTACTATGTAGAGATTCGAGCAGAGAAGTTGGAG
AGTGAAGGAAATTGTTGTTACGAAAGTCAGTGATTATGTATTGTGTAGTATAGTATATTG
TAAGAAATTTTTTTTTCTAGGGAATATGCGTTTTGATGTAGTAGTATTTCACTGTTTTGA
TTTAGTGTTTGTTGCACGGCAGTAGCGAGAGACAAGTGGGAAAGAGTAGGATAAAAAGAC
AATCTATAAAAAGTAAACATAAAATAAAGGTAGTAAGTAGCTTTTGGTTGAACATCCGGG
TAAGAGACAACAGGGCTTGGAGGAGACGTACATGAGGGCTATTTAGGGCTATTTAGGGCT
ATGTAGAAGTGCTGTAGGGCTAAAGAACAGGGTTTCATTTTCATTTTTTTTTTTTAATTT
CGGTCAGAAAGCCGGGTAAGGTATGACAGCGAGAGTAGAGGTAGATGTGAGAGAGT
>Chr_XIII:921720-928388
TATATCTATGTCACCTTATTGCATGCTGGATGGTGTTAGACAAGGCCGTAGGGACATATA
GCATCTAGGAAGTAACCTTGTACGAAAATAGGCAATATTTCCTGTTTGACGCAGATTTTA
GCCCAAAGATCTAGCGTTAAGGAATTTTTTTATAGTGGGACATTGCAAATCAAGGAAGTA
ACTTGATACGTCGTTGGTGAATGGGTCTGTTTTCTTATTCGGCGGGGTAATACATTTTGA
GGGAAGGTTGTCTGTCTGACGCGCCATATGTAGGTACGCCAAAAAGGGCTCCTTTACTTC
GAAGCGCGAGGTCGTATACCTAATAAGGAAATGTAATTTATAACTTTTTATTATATTGGT
CTTTTCGAGAGCGGAAGAAGTTGTAGGCTAAGCGCAGGCTAAGCGTAGGTCCATGTTTAA
AGTATCCAAGAGAATATCCACGAAGCGGCTGAGCAACGAACAGAATCCTGGTTCTCCTCG
ACTAAGCAGATAGTTAAGATACTGTGCACCATGGAAATTGAAAACGAACGTACGTACCGA
CTACTTTATTTTTGCAGGCCGGAAATCAAGCGATGAATGAGACATCCTTCTGTTTTCTAT
GTTGTGCTTGAAGGGGACAGACAGTCGCTTATCTTAGTGAGATTTCTTATTAACTGAATT
TTCTTTGCTGCTGCTAGAGATTTGCACCTGCATAGCGCAGATTCTGCATCTTCTCAATAG
CTTAATTATTACATTCTTAGATGATGATAAGACGGAAACTGGACAATCTTTTGTTTATAT
TGATGGATTTCTTGTCAAAAAGCATAACAATCAACATACTATTGTTAATTTCGAAACTTA
CAAAAATAAAATGAAAGTTTCCGATAGGCGTAAGTTTGAAAAAGCAAACTTTGACGAGTT
CGAGTTGGCTCTAAATAACAAGAACGACTTGGTACATTGTCCCTCAATAACTTTATTTGA
ATCGATCCCCACGGAAGTGCGGTCATTCTACGAAGACGAAAAGTCTGGCCTAATCAAAGT
GGTAAAATTCAGAACTGGTGCAATGGGTAGGAAAAGGTCTTTTGAAAAAGTTGTCATTTC
CGTCATGGTCGGGAAAAATGTAAAAAAGTTCCTGACGTTTGTTGAAGACGAACCAGATTT
CCAGGGCGGACCAATCCCTTCAAAGTATCTTATTCCCAAGAAAATCAACTTGATGGTCTA
CACGTTGTTTCAAGTGCATACTTTGAAATTCAATAGAAAGGATTACGATACCCTTTCTCT
TTTTTACCTCAACAGAGGATACTATAATGAGTTGAGTTTCCGTGTCCTGGAACGTTGTCA
CGAAATAGCGAGTGCTAGGCCGAACGACAGCTCTACGATGCGTACTTTCACTGACTTTGT
TTCCGGCGCACCTATTGTAAGGAGTCTTCAGAAAAGCACCATAAGGAAATATGGGTACAA
TTTGGCACCCTACATGTTTTTGTTACTACACGTAGATGAGCTATCGATTTTTTCTGCATA
CCAAGCAAGTTTACCTGGCGAAAAGAAAGTCGACACAGAGCGGCTGAAGCGTGATCTATG
CCCACGTAAACCCATTGAGATAAAGTACTTTTCACAGATATGTAACGATATGATGAACAA
AAAGGACCGATTGGGTGATATTTTGCATATTATCTTGCGAGCATGTGCACTCAATTTCGG
GGCGGGTCCCCGTGGTGGCGCTGGTGACGAAGAGGATCGATCTATTACGAATGAAGAACC
CATTATTCCCTCTGTGGACGAGCATGGCCTGAAAGTATGTAAGTTGCGCAGTCCTAACAC
TCCACGAAGACTCAGAAAAACACTAGATGCCGTGAAAGCTTTATTGGTGTCGTCTTGTGC
TTGTACCGCAAGGGATTTAGATATATTTGATGACAACAACGGCGTTGCAATGTGGAAATG
GATCAAAATTCTGTACCACGAAGTAGCGCAGGAAACCACGCTGAAGGACTCTTATAGAAT
AACTTTGGTACCTTCTTCTGATGGTATATCAGTATGTGGAAAACTTTTTAATCGCGAGTA
TGTCCGCGGCTTTTACTTTGCATGCAAGGCTCAGTTTGATAACCTTTGGGGAGAGTTGAA
CAACTGCTTTTATATGCCTACAGTGGTTGATATTGCCAACCTCATTTTGCGTAATCGAGA
AGTTTTGTTCAGAGAACCGAAGCGAGGAATTGACGAGTATCTGGAAAACGATTCTTTTCT
TCAAATGATACCTGTTAAATATCGTGAAATTGTGCTGCCCAAGTTGAGAAGAGATACTAA
CAAAATGACCGCGGCTCTTAAAAATAAAGTCGCTGTTGCAATTGACGAGCTTACGGTGCC
ACTTATGTGGATGATCCATTTTGCCGTAGGATACCCTTACCGTTATCCAGAGCTTCAGCT
ACTCGCTTTTGCCGGTCCTCAGCGCAACGTATACGTCGATGATACAACAAGACGCATCCA
ACTGTACACTGATTACAACAAGAACGGTTCATCGGAGCCTCGACTAAAGACGCTTGACGG
ACTCACCTCAGATTACGTGTTTTATTTTGTCACTGTGCTAAGGCAAATGCAAATATGTGC
GCTTGGTAACAGTTATGACGCTTTTAATCATGATCCTTGGATGGATGTGGTGGGATTTGA
GGATCCAAATCAAGTAACAAATCGAGACATTTCGAGGATAGTTTTGTATTCCTACATGTT
TCTGAATACCGCGAAGGGCTGTCTGGTTGAATACGCAACTTTTCGGCAGTACATGAGGGA
ACTTCCGAAGAATGCACCTCAGAAGCTGAATTTTCGGGAGATGCGTCAGGGGTTGATTGC
CCTAGGACGGCACTGCGTAGGTAGCAGATTTGAAACAGATTTGTACGAGTCGGCGACGAG
TGAACTCATGGCCAATCATTCCGTTCAAACAGGGCGAAATATTTACGGTGTGGATTCCTT
TTCGTTAACTAGTGTCAGTGGGACGACCGCCACTTTATTGCAGGAACGAGCTTCCGAGCG
CTGGATTCAGTGGTTAGGCCTTGAAAGCGACTACCATTGTTCATTCTCCAGTACTCGGAA
TGCGGAAGACGTAGTGGCAGGTGAGGCGGCGAGTTCAAATCATCATCAAAAAATTTCAAG
AGTAACGCGAAAAAGGCCCCGAGAGCCCAAGAGTACAAACGATATCCTCGTCGCAGGCCA
GAAACTCTTTGGCAGCTCCTTTGAATTCAGGGACTTGCATCAGTTGCGCTTATGTTATGA
AATATACATGGCAGACACACCCTCTGTGGCAGTACAGGCCCCACCGGGCTATGGTAAGAC
GGAGTTATTTCATCTCCCCTTGATAGCACTGGCATCTAAGGGCGACGTGAAATATGTGTC
GTTTCTGTTTGTACCGTACACAGTGTTGCTTGCTAATTGCATGATCAGGTTGGGCCGACG
CGGTTGCTTGAATGTGGCCCCTGTAAGAAACTTTATTGAAGAAGGTTACGATGGCGTTAC
TGATTTATACGTGGGGATCTACGATGATCTTGCTAGCACTAATTTCACAGACAGGATAGC
TGCGTGGGAGAATATTGTTGAGTGCACCTTTAGGACCAACAACGTAAAATTGGGTTACCT
CATTGTAGATGAGTTTCACAACTTTGAAACGGAGGTCTACCGGCAGTCGCAATTTGGGGG
CATAACTAACCTTGATTTTGACGCTTTTGAGAAAGCAATCTTTTTGAGCGGCACAGCCCC
TGAGGCTGTAGCTGATGCTGCGTTGCAGCGTATTGGGCTTACGGGACTGGCCAAGAAATC
GATGGACATCAACGAGCTCAAACGGTCGGAAGATCTCAGCAGAGGTCTATCCAGCTATCC
AACACGGATGTTTAATCTAATCAAGGAGAAATCCGAGGTGCCTTTAGGGCATGTTCATAA
AATTCGGAAGAAAGTGGAATCACAGCCCGAAGAAGCACTGAAGCTTCTTTTAGCCCTCTT
TGAAAGTGAACCAGAGTCGAAGGCCATTGTAGTTGCAAGCACAACCAACGAAGTGGAAGA
ATTGGCCTGCTCTTGGAGAAAGTATTTTAGGGTGGTATGGATACACGGGAAGCTGGGTGC
TGCAGAAAAGGTGTCTCGCACAAAGGAGTTTGTCACTGACGGTAGCATGCAAGTTCTCAT
CGGAACGAAATTAGTGACTGAAGGAATTGACATTAAGCAATTGATGATGGTGATCATGCT
TGATAATAGACTTAATATTATTGAGCTCATTCAAGGTGTAGGGAGACTAAGAGATGGGGG
CCTCTGTTATCTATTATCTAGAAAAAACAGTTGGGCGGCAAGGAATCGTAAGGGTGAATT
ACCACCAATTAAGGAAGGCTGTATAACCGAACAGGTACGCGAGTTCTATGGACTTGAATC
AAAGAAAGGAAAAAAGGGCCAGCATGTTGGATGCTGTGGCTCCAGGACAGACCTGTCTGC
TGACACAGTGGAACTGATAGAAAGAATGGACAGATTGGCTGAAAAACAGGCGACAGCTTC
CATGTCGATCGTTGCGTTACCGTCTAACTTCCAGGAGAGCAATAGCAGTGACAGGTACAG
AAAGTATTGCAGCAGTGATGAGGACAGCAACACGTGCATTCATGGTAGTGCTAATGCCAG
TACTAACGTCAGGACTAATGCTACTACCACTGCCAGCATCAACGTCAGGACTAGTGCTAC
TACCACTGAAAGTACCAACTCCAGCACTAGTGCAACTACCACTGCCAGCATCAACGTCAG
GACTAGTGCGACTACCACTGCCAGCATCAACGTCAGGACTAGTGCTACTACCACTAAAAG
TATCAACTCTAGCACTAATGCTACTACCACTGAAAGTACCAACTCCAACACTAATGCTAC
TACCACTGAAAGTACCAACTCCAGCACTAATGCTACTACCACTGAAAGTACCAACTCCAA
CACTAGTGCTGCTACCACCGAAAGTACCAACTCCAACACTAGTGCTACTACCACCGAAAG
TACCAACTCCAACACTAGTGCTACTACCACTGCTAGCACCAACTCCAGCACTAATGCTAC
TACCACTGAAAGTACCAACGCTAGTGCCAAGGAGGACGCCAATAAAGATGGCAATGCTGA
GGATAATAGATTCCATCCAGTCACCGACATTAACAAAGAGTCGTATAAGCGGAAAGGGAG
TCAAATGGTTTTGCTAGAGAGAAAGAAACTGAAAGCACAATTTCCCAATACTTCCGAGAA
TATGAATGTCTTACAGTTTCTTGGATTTCGGTCTGACGAAATTAAACATCTTTTCCTCTA
TGGTATTTGACATATACTTCTGCCCAGAGGGAGTGTTCACACAATACGGATTATGCAAGG
GCTGTCAAAAGATGTTCGAGCTCTGTGTCTGTTGGGCTGGCCAGAAAGTATCGTATCGGA
GGATAGCTTGGGAAGCACTAGCTGTGGAGAGAATGCTGCGAAATGATGAGGAATACAAAG
AATACTTGGAAGACATCGAGCCATATCATGGGGACCCTGTAGGATATTTGAAATATTTTA
GCGTAAAAAGGAGAGAGATCTACTCTCAGATACAGAGAAATTATGCTTGGTACCTGGCCA
TTACTAGAAGAAGAGAAACAATTAGTGTATTGGATTCGACAAGAGGCAAGCAAGGGAGCC
AAGTTTTCCGCATGTCTGGAAGGCAGATCAAAGAGTTGTATTATAAAGTATGGAGCAACT
TGCGTGAATCGAAGACAGAGGTGCTGCAGTACTTTTTGAACTGGGACGAGAAAAAGTGCC
AGGAAGAATGGGAGGCAAAAGACGATACGGTCTTTGTGGAAGCGCTCGAGAAAGTTGGAG
TTTTTCAGCGTTTGCGTTCCATGACGAGCGCTGGACTGCAGGGTCCGCAGTACGTCAAGC
TGCAGTTTAGCAGGCATCATCGACAGTTGAGGAGCAGATATGAATTAAGTCTAGGAATGC
ACTTGCGAGATCAGATTGCGCTGGGAGTTACCCCATCTAAAGTGCCGGATTGGACGGCAT
TCCTCTCGATGCTGATAGGGCTGTTCTACAATAAAACATTTCGGCAGAAACTGGAGTATC
TTTTGGAGCAGATTTCGGAGGTGTGGTTGTTACCACATTGGCTTGATTTGGCAAACGTTG
AAGTTCTCGCTGCAGATAACACGAAGGTACCACTGTACATGCTGATGGTAGCGGTTCACA
AAGAGCTGGATAGCGATGATGTTCCAGACGGTAGATTTGATATATTATTATGTAGGGATT
CGAGCAGAGAAGTTGGAGAGTGAAGGAAATTGTTGTTACGAAAGTCACTGATTATGTATT
GTGTAGTATAGTATATTGTAAGAAATTTTTTTTCTAGGGAATATGTGTTTTGATGTAGTA
TTTCACTGTTTTGATTTAGTGTTTGTTGCACGGCAGTAGCGAGAGACAAGTGCGAAGGAG
TAGGATGAAAAGACAGTCTATAAAAAGTAAACATAAAATAAAGGTAGTAAGTATAGCTTT
TAGCTGAAACTCCGGGTAAGAGTCAATAGGGCTTGGAGGAGACGTAAATGAGGGCTATTT
AGGGCTACTTAGGGCTATGTAAAAGTGTTGTAGGGCTAAAGAAGAGGATTTCATTTTCAT
TTTTTTTTTAATTTCGGTCAGAAAGCCGGGTAAGGTGTGACAGCGAGAGTAAAGGTGGAT
GAGATAGAG
>Chr_XIII:928587-935519
TATATCTATGTCACCTTATTGCATGCTGGATGGTGTTAGACAAGGCCGTAGGGACATATA
GCATCTAGGAAGTAACCTTGTACGAAAATAGGCAATATTTCCTGTTTAGGCGATTGTGAC
GCAGATTTTAGTCCAACGATCTAGCGTCAAGGAATTTTTTTATAGTGGGACATTGCACCA
AGGAAGTAACTTGATACGTCGTGGGTGAATGGGTCTGTTTTCTTATTCGGCGGGGTAATA
CATTTTTGGGGGAAGTTTGTCTGTCTGACGCGCCATATGTAGGTACGCCAAAAAGGGCTC
CTCTACTTCGAAGCGCGAGGTCGTATACCTAATAAGGAAATGTAATTTATAACTTTCTAT
TATATTGGTCTTTTCGAGAGCGGAAGAAGTTGTAGGCTAAGCGCAGGCTAAGCGTAGGTC
CATATTTAAAGTATCCAAGAGAATATCCACGAAGCGGCTTGAGCAACGAACAGAATCCTG
GTTCTCCTCGACTAAGCAGATAGTTAAGATACTGTGCACCATGGAAATTGAAAACGAACG
TACGTACCGACTACTTTATTTTTGCAGGCCGGAAATCAAGGATGAATGAGACATCCTTCT
GTTTTCTATGTTGGGACAGACAGTCGCTTATCTTAGTGAGATTTCTTATTAACTGAATTT
TCTTTGCTGCTGCTGGAGATTTGCACCTGCATAGCGCAGATTCTGCTTCTTCTCAATAGA
GTAGCTTAATTATTACATTCTTAGATGATGATAAGACGGAAACTGGACAATCTTTTGTTT
ATATTGATGGATTTCTTGTCAAAAAGCATAACAATCAACATACTATTGTTAATTTCGAAA
CTTACAAAAATAAAATGAAAGTTTCCGATAGGCGTAAGTTTGAAAAAGCAAACTTTGACG
AGTTTGAGTCGGCTCTAAATAACAAAAACGACTTGGTACATTGTCCCTCAATAACTTTAT
TTGAATCGATCCCCACGGAAGTGCGGTCATTCTACGAAGACGAAAAGTCTGGTCTAATCA
AAGTGGTAAAATTCAGAACTGGTGCAATGGATAGGAAAAGGTCTTTTGAAAAAATTGTCG
TTTCCGTCATGGTCGGGAAAAATGTACAAAAGTTCCTGACATTTGTTGAAGACGAACCAG
ATTTCCAGGGCGGACCAATCCCTTCAAAGTATCTTATTCCCAAGAAAATCAACTTGATGG
TCTACACGTTGTTTCAAGTGCATACTTTGAAATTCAATAGAAAGGATTACGATACCCTTT
CTCTTTTTTACCTCAACAGAGGATACTATAATGAGTTGAGTTTCCGTGTCCTGGAACGTT
GTCACGAAATAGCGAGTGCTAGGCCGAACGACAGCTCTACGATGCGTACTTTCACTGACT
TTGTTTCCGGCGCACCTATTGTAAGGAGTCTTCAGAAAAGCACCATAAGGAAATATGGGT
ACAATTTGGCACCCTACATGTTTTTGTTACTACACGTAGATGAGCTATCGATTTTTTCTG
CATACCAAGCAAGTTTACCTGGCGAAAAGAAAGTCGACACAGAGCGGCTGAAGCGTGATC
TATGCCCACGTAAACCCATTGAGATAAAGTACTTTTCACAGATATGTAACGATATGATGA
ACAAAAAGGACCGATTGGGTGATATTTTGCATATTATCTTGCGAGCATGTGCACTCAATT
TCGGGGCGGGTCCCCGTGGTGGCGCTGGTGACGAAGAGGATCGATCTATTACGAATGAAG
AACCCATTATTCCCTCTGTGGACGAGCATGGCCTGAAAGTATGTAAGTTGCGCAGTCCTA
ACACTCCACGAAGACTCAGAAAAACACTAGATGCCGTGAAAGCTTTATTGGTGTCGTCTT
GTGCTTGTACCGCAAGGGATTTAGATATATTTGATGACAACAACGGCGTTGCAATGTGGA
AATGGATCAAAATTCTGTACCACGAAGTAGCGCAGGAAACCACGCTGAAGGACTCTTATA
GAATAACTTTGGTACCTTCTTCTGATGGTATATCAGTATGTGGAAAACTTTTTAATCGCG
AGTATGTCCGCGGCTTTTACTTTGCATGCAAGGCTCAGTTTGATAACCTTTGGGGAGAGT
TGAACAACTGCTTTTATATGCCTACAGTGGTTGATATTGCCAACCTCATTTTGCGTAATC
GAGAAGTTTTGTTCAGAGAACCGAAGCGAGGAATTGACGAGTATCTGGAAAACGATTCTT
TTCTTCAAATGATACCTGTTAAATATCGTGAAATTGTGCTGCCCAAGTTGAGAAGAGATA
CTAACAAAATGACCGCGGCTCTTAAAAGTAAAGTCGCTGTTGCAATTGACGAGCTTACGG
TGCCACTTATGTGGATGATCCATTTTGCCGTAGGATACCCTTACCGTTATCCAGAGCTTC
AGCTACTCGCTTTTGCCGGTCCTCAGCGCAACGTATACGTCGATGATACAACAAGACGCA
TCCAACTGTACACTGATTACAACAAGAACGGTTCATCGGAGCCTCGACTAAAGACGCTTG
ACGGACTCACCTCAGATTACGTGTTTTATTTTGTCACTGTGCTAAGGCAAATGCAAATAT
GTGCGCTTGGTAACAGTTATGACGCTTTTAATCATGATCCTTGGATGGATGTGGTGGGAT
TTGAGGATCCAAATCAAGTAACAAATCGAGACATTTCGAGGATAGTTTTGTATTCCTACA
TGTTTCTGAATACCGCGAAGGGCTGTCTGGTTGAATACGCAACTTTTCGGCAGTACATGA
GGGAACTTCCGAAGAATGCACCTCAGAAGCTGAATTTTCGGGAGATGCGTCAGGGGTTGA
TTGCCCTAGGACGGCACTGCGTAGGTAGCAGATTTGAAACAGATTTGTACGAGTCGGCGA
CGAGTGAACTCATGGCCAATCATTCCGTTCAAACAGGGCGAAATATTTACGGTGTGGATT
CCTTTTCGTTAACTAGTGTCAGTGGGACGACCGCCACTTTATTGCAGGAACGAGCTTCCG
AGCGCTGGATTCAGTGGTTAGGCCTTGAAAGCGACTACCATTGTTCATTCTCCAGTACTC
GGAATGCGGAAGACGTAGTGGCAGGTGAGGCGGCGAGTTCAAATCATCATCAAAAAATTT
CAAGAGTAACGCGAAAAAGACCCCGAGAGCCCAAGAGTACAAACGATATCCTCGTCGCAG
GCCAGAAACTCTTTGGCAGCTCCTTTGAATTCAGGGACTTGCATCAGTTGCGCTTATGTT
ATGAAATATACATGGCAGACACACCCTCTGTGGCAGTACAGGCCCCACCGGGCTATGGTA
AGACGGAGTTATTTTATCTCCCCTTGATAGCACTGGCATCTAAGGGCGACGTGAAATATG
TGTCGTTTCTGTTTGTACCGTACACAGTGTTGCTTGCTAATTGCATGATCAGGTTGGGCC
GACGCGGTTGCTTGAATGTGGCCCCTGTAAGAAACTTTATTGAAGAAGGTTGCGATGGCG
TTACTGATTTATACGTGGGGATCTACGATGATCTTGCTAGCACTAATTTCACAGACAGGA
TAGCTGCGTGGGAGAATATTGTTGAGTGCACCTTTAGGACCAACAACGTAAAATTGGGTT
ACCTCATTGTAGATGAGTTTCACAACTTTGAAACGGAGGTCTACCGGCAGTCGCAATTTG
GGGGCATAACTAACCTTGATTTTGACGCTTTTGAGAAAGCAATCTTTTTGAGCGGCACAG
CACCTGAGGCTGTAGCTGATGCTGCGTTGCAGCGTATTGGGCTTACGGGACTGGCCAAGA
AGTCGATGGACATCAACGAGCTCAAACGGTCGGAAGATCTCAGCAGAGGTCTATCCAGCT
ATCCAACACGGATGTTTAATCTAATCAAGGAGAAATCCGAGGTGCCTTTAGGGCATGTTC
ATAAAATTTGGAAGAAAGTGGAATCACAGCCCGAAGAAGCACTGAAGCTTCTTTTAGCCC
TCTTTGAAATTGAACCAGAGTCGAAGGCCATTGTAGTTGCAAGCACAACCAACGAAGTGG
AAGAATTGGCCTGCTCTTGGAGAAAGTATTTTAGGGTGGTATGGATACACGGGAAGCTGG
GTGCTGCAGAAAAGGTGTCTCGCACAAAGGAGTTTGTCACTGACGGTAGCATGCGAGTTC
TCATCGGAACGAAATTAGTGACTGAAGGAATTGACATTAAGCAATTGATGATGGTGATCA
TGCTTGATAATAGACTTAATATTATTGAGCTCATTCAAGGCGTAGGGAGACTAAGAGATG
GGGGCCTCTGTTATCTATTATCTAGAAAAAACAGTTGGGCGGCAAGGAATCGTAAGGGTG
AATTACCACCAATTAAGGAAGGCTGTATAACCGAACAGGTACGCGAGTTCTATGGACTTG
AATCAAAGAAAGGAAAAAAGGGCCAGCATGTTGGATGCTGTGGCTCCAGGACAGACCTGT
CTGCTGACACAGTGGAACTGATAGAAAGAATGGACAGATTGGCTGAAAAACAGGCGACAG
CTTCCATGTCGATCGTTGCGTTACCGTCTAGCTTCCAGGAGAGCAATAGCAGTGACAGGT
GCAGAAAGTATTGCAGCAGTGATGAGGACAGCGACACGTGCATTCATGGTAGTGCTAATG
CCAGTACCAATGCGACTACCAACTCCAGCACTAATGCTACTACCACTGCCAGCACCAACG
TCAGGACTAGTGCTACTACCACTACCAGCATCAACGTCAGGACTAGTGCGACTACCACTG
AAAGTACCAACTCCAGCACTAATGCTACTACCACTGCCAGCATCAACGTCAGGACTAGTG
CGACTACCACTGAAAGTACCAACTCCAGCACTAATGCTACTACCACTGCCAGCATCAACG
TCAGGACTAGTGCGACTACCACTGAAAGTACCAACTCCAGCACTAATGCTACTACCACTG
CCAGCACCAACGTCAGGACTAGTGCGACTACCACTGCCAGCATCAACGTCAGGACTAGTG
CAACTACCACTGCCAGCATCAACGTCAGGACTAGTGCTACTACCACTGAAAGTACCAACT
CCAGCACTAGTGCAACTACCACTGCCAGCATCAACGTCAGGACTAGTGCTACTACCACTA
AAAGTATCAACTCTAGCACTAATGCTACTACCACTGAAAGTACCAACTCCAACACTAATG
CTACTACCACTGAAAGTACCAACTCCAGCACAAATGCTACTACCACCGAAAGTACCAACT
CCAACACTAGTGCTACTACCACCGAAAGTACCAACTCCAACACTAGTGCTACTACCACCG
AAAGTACCAACTCCAACACTAATGCCACTACCACTGAAAGTACCAACGCTAGTGCCAAGG
AGGACGCCAATAAAGATGGCAATGCTGAGGATAATAGATTCCATCCAGTCACCGACATTA
ACAAAGAGTCGTATAAGCGGAAAGGGAGTCAAATGGTTTTGCTAGAGAGAAAGAAACTGA
AAGCACAATTTCCCAATACTTCCGAGAATATGAATGTCTTACAGTTTCTTGGATTTCGGT
CTGACGAAATTAAACATCTTTTCCTCTATGGTATTGACGTATACTTCTGCCCAGAGGGAG
TATTCACACAATACGGATTATGCAAGGGCTGTCAAAAGATGTTCGAGCTCTGTGTCTGTT
GGGCTGGCCAGAAAGTATCGTATCGGAGGATGGCTTGGGAAGCACTAGCTGTGGAGAGAA
TGCTGCGAAATGACGAGGAATACAAAGAATACTTGGAAGACATCGAGCCATATCATGGGG
ACCCTGTAGGGTATTTGAAATTTTTTAGCGTAAAAAGGAGAGAGATCTACTCTCAGATAC
AGAGAAATTATGCTTGGTACCTGGCCATTACTAGAAGAAGAGAAACAATTAGTGTATTGG
ATTCGACAAGAGGCAAGCAAGGGAGCCAAGTTTTCCGCATGTCTGGAAGGCAGATCAAAG
AGTTGTATTATAAAGTATGGAGCAACTTGCGTGAATCGAAGACAGAGGTGCTGCAGTACT
TTTTGAACTGGGACGAGAAAAAGTGCCGGGAAGAATGGGAGGCAAAAGACGATACGGTCT
TTGTGGAAGCGCTCGAGAAAGTTGGAGTTTTTCAGCGTTTGCGTTCCATGACGAGCGCTG
GACTGCAGGGTCCGCAGTACGTCAAGCTGCAGTTTAGCAGGCACCATCGACAGTTGAGGA
GCAGATATGAATTAAGTCTAGGAATGCACTTGCGAGATCAGATTGCGCTGGGAGTTACCC
CATCTAAAGTGCCGGATTGGACGGCATTCCTCTCGATGCTGATAGGGCTGTTCTACAATA
AAACATTTCGGCAGAAACTGGAGTATCTTTTGGAGCAGATTTCGGAGGTGTGGTTGTTAC
CACATTGGCTTGATTTGGCAAACGTTGAAGTTCTCGCTGCAGATAACACGAAGGTACCAC
TGTACATGCTGATGGTAGCGGTTCACAAAGAGCTGGATAGCGATGATGTTCCAGACGGTA
GATTTGATATATTATTATGTAGGGATTCGAGCAGAGAAGTTGGAGAGTGAAGGAAATTGT
TGTTACGAAAGTCACTGATTATGTATTGTGTAGTATAGTATATTGTAAGAAATTTTTTTT
CTAGGGAATATGTGTTTTGATGTAGTATTTCACTGTTTTGATTTAGTGTTTGTTGCACGG
CAGTAGCGAGAGACAAGTGCGAAGGAGTAGGATGAAAAGACAGTCTATAAAAAGTAAACA
TAAAATAAAGGTAGTAAGTATAGCTTTTAGCTGAAACTCCGGGTAAGAGTCAATAGGGCT
TGGAGGAGACGTAAATGAGGGCTATTTAGGGCTATTTAGGGCTATGTAAAAGTGTTGTAG
GGCTAAAGAACAGGGTTTCATTTTCATTTTTTTTTTAATTTCGGTCAGAAAGCCGGGTAA
GGTGTGACAGCGAGAGTAAAGGTAAATGTGAAA
>Chr_XIV:354-7012
TATATATATGTCACTGTATTGCATGCTGGATGGTGTTAGACAAGGCCGTAGGGACATATA
GCATCTAGGAAGTAACCTTGTACGAAAATAGGCAATATTTCCTGTTTAGGCGATTGTGAC
GCAGATTTTAGTCCAACGATCTAGCGTCAAGGAATTTTTTTATAGTGGGACATTGCACCA
AGGAAGTAACTTGATACGTCGTGGGTGAATGGGTCTGTTTTCTTATTCGGCGGGGTAATA
CATTTTTGGGGGAAGTTTGTCTGTCTGACGCGCCATATGTAGGTACGCCAAAAAGGGCTC
CTCTACTTCGAAGCGCGAGGTCGTATACCTAATAAGGAAATGTAATTTATAACTTTCTAT
TATATTGGTCTTTTCGAGAGCGGAAGAAGTTGTAGGCTAAGCGCAGGCTAAGCGTAGGTC
CATATTTAAAGTATCCAAGAGAATATCCACGAAGCGGCTGAGCAACGAACAGAATCCTGG
TTCTCCTCGACTAAGCAGATAGTTAAGATACTGTGCACCATGGAAATTGAAAACGAACGT
ACGTACCGACTACTTTATTTTTGCAGGCCGGAAATCAAGCGATGAATGAGACATCCTTCT
GCTTTCTATGTTGTGCTTGAAGGGGACAGACAGTCGCTTATCTTAGTGAGATTTCTTACT
AACTGAATTTACTTTGCTGCTGCTAGAGATTTGCACCTGCATAGCGCAGATTCTGCATCT
TCTCAATAGCTTAATTATTACATTCTTAGATGATGATAAGACGGAAACTGGACAATCTTT
TGTTTATATTGATGGATTTCTTGTCAAAAAGCATAACAATCAACATACTATTGTTAATTT
CGAAACTTACAAAAATAAAATGAAAGTTTCCGATAGGCGTAAGTTTGAAAAAGCAAACTT
TGACGAGTTTGAGTCGGCTCTAAATAACAAAAACGACTTGGTACATTGTCCCTCAATAAC
TTTATTTGAATCGATCCCCACGGAAGTGCGGTCATTCTACGAAGACGAAAAGTCTGGTCT
AATCAAAGTGGTAAAATTCAGAACTGGTGCAATGGATAGGAAAAGGTCTTTTGAAAAAAT
TGTCGTTTCCGTCATGGTCGGGAAAAATGTACAAAAGTTCCTGACGTTTGTTGAAGACGA
ACCAGATTTCCAGGGCGGACCAATCCCTTCAAAGTATCTTATTCCCAAGAAAATCAACTT
GATGGTCTACACGTTGTTTCAAGTGCATACTTTGAAATTCAATAGAAAGGATTACGATAC
CCTTTCTCTTTTTTACCTCAACAGAGGATACTATAATGAGTTGAGTTTCCGTGTCCTGGA
ACGTTGTTACGAAATAGCGAGTGCCAGGCCGAACGACAGCTCTACGATGCGTACTTTCAC
TGACTTTGTTTCTGGCACACCTATTGTAAGGGGTCTTCAGAAAAGCACCATAAGGAAATA
TGGATACAATTTGGCACCCTACATGTTTTTGTTACTACACGTAGATGAGCTATCGATTTT
TTCTGCATACCAAGCAAGTTTACCTGGCGAAAAGAAAGTCGACACAGAGCGGCTGAAGCG
TGATCTATGCCCACGTAAACCCACTGAGATAAAGTACTTTTCACAGATATGTAACGATAT
GATGAACAAAAAGGACCGATTGGGTGATATTTTGCATATTATCTTGCGAGCATGTGCGCT
CAATTTCGGGGCGGGTCCCCGTGGTGGCGCTGGTGACGAAGAGGATCGATCCATTACGAA
TGAAGAACCCATTATTCCCTCTGTGGACGAGCATGGCTTGAAAGTATGTAAGTTGCGCAG
TCCTAACACTCCACGAAGACTCAGAAAAACACTAGATGCCGTGAAAGCTTTATTGGTGTC
GTCTTGTGCTTGTACCGCAAGGGATTTAGATATATTTGATGACAACAACGGCGTTGCGAT
GTGGAAATGGATCAAAATTCTGTACCACGAAGTAGCGCAGGAAACCGCGCTGAAGGACTC
TTATAGAATAACTTTGGTACCTTCTTCTGATGGTGTATCAGTATGTGGAAAACTGTTTAA
TCGCGAGTATGTCCGCGGCTTTTACTTTGCATGCAAGGCTCAGTTTGATAACCTTTGGGA
AGAATTGAACGACTGCTTTTATATGCCTACAGTGGTTGATATTGCCAGCCTCATTTTGCG
TAATCGAGAAGTTTTGTTCAGAGAGCCAAAGCGAGGAATTGACGAGTATCTGGAGAACGA
TTCTTTCCTTCAAATGATACCTGTTAAATATCGTGAAATTGTGCTGCCCAAGTTGAGAAG
AGATACTAACAAAATGACCGCGGCTCTTAAAAATAAAGTCACTGTTGCAATTGACGAGCT
TACGGTGCCACTTATGTGGATGATCCATTTTGCCGTAGGATACCCTTACCGTTATCCAGA
GCTTCAGCTACTCGCTTTTGCCGGTCCTCAGCGCAACGTATACGTCGATGATACAACAAG
ACGCATCCAACTGTACACTGATTACAACAAGAACGGTTCATCGGAGCCTCGACTTAAGAC
GCTTGACGGACTCACTTCAGATTACGTGTTTTATTTTGTCACTGTGCTAAGGCAAATGCA
AATATGTGCGCTTGGTAACAGTTATGACGCTTTTAATCATGATCCTTGGATGGATGTGGT
GGGATTTGAGGATCCAGATCAAGTAACAAATCGAGACATTTCGAGGATAGTTTTGTATTC
CTACATGTTTCTGAATACCGCGAAGGGCTGTCTGGTTGAATACGCAACTTTTCGGCAGTA
CATGAGGGAACTTCCGAAGAATGCACCTCAGAAGCTGAATTTTCGGGAGATGCGTCAGGG
GTTGATTGCCCTAGGACGGCACTGCGTAGGTAGCAGATTTGAAACAGATTTGTACGAGTC
GGCGACGAGTGAACTCATGGCCAATCATTCCGTTCAAACAGGGCGAAATATTTACGGTGT
GGATTCCTTTTCGTTAACTAGTGTCAGTGGGACGACCGCCACTTTATTGCAGGAACGAGC
TTCCGAGCGCTGGATTCAATGGTTAGGCCTTGAAAGCGACTACCATTGTTCATTCTCTAG
TACTCGGAATGCGGAAGACGTAGTGGCAGGTGAGGCGGCGAGTTCAGATCATCATCAAAA
AATTTCAAGAGTAACGCGAAAAAGGCCCCGAGAGCCCAAGAGTACAAACGATATCCTCGT
CGCAGGCCAGAAACTCTTTGGCAGCTCCTTTGAATTCAGGGACTTGCATCAGTTGCGCTT
ATGTCATGAAATATACATGGCAGACACACCCTCTGTGGCAGTACAGGCCCCACCGGGCTA
TGGTAAGACGGAGTTATTTCATCTCCCCTTGATAGCACTGGCGTCTAAGGGCGACGTGAA
ATATGTGTCGTTTCTGTTTGTACCGTACACAGTGTTGCTTGCTAATTGCATGATCAGGTT
GAGCCGATGCGGTTGCTTGAATGTGGCCCCTGTAAGAAACTTTATTGAAGAAGGTTGCGA
TGGCGTTACTGATTTATACGTGGGGATCTACGATGATCTTGCTAGCACTAATTTCACAGA
CAGGATAGCTGCGTGGGAGAATATTGTTGAGTGCACCTTTAGGACCAACAACGTAAAATT
GGGTTACCTCATTGTAGATGAGTTTCACAACTTTGAAACGGAGGTCTACCGGCAGTCGCA
ATTTGGGGGCATAACTAACCTTGATTTTGACGCTTTTGAGAAAGCAATCTTTTTGAGCGG
CACAGCACCTGAGGCTGTAGCTGATGCTGCGTTGCAGCGTATTGGGCTTACGGGACTGGC
CAAGAAGTCGATGGACATCAACGAGCTCAAACGGTCGGAAGATCTCAGCAGAGGTCTATC
CAGCTATCCAACACGGATGTTTAATCTAATCAAGGAGAAATCCGAGGTGCCTTTAGGGCA
TGTTCATAAAATTTGGAAGAAAGTGGAATCACAGCCCGAAGAAGCACTGAAGCTTCTTTT
AGCCCTCTTTGAAATTGAACCAGAGTCGAAGGCCATTGTAGTTGCAAGCACAACCAACGA
AGTGGAAGAATTGGCCTGCTCTTGGAGAAAGTATTTTAGGGTGGTATGGATACACGGGAA
GCTGGGTGCTGCAGAAAAGGTGTCTCGCACAAAGGAGTTTGTCACTGACGGTAGCATGCG
AGTTCTCATCGGAACGAAATTAGTGACTGAAGGAATTGACATTAAGCAATTGATGATGGT
GATCATGCTTGATAATAGACTTAATATTATTGAGCTCATTCAAGGCGTAGGGAGACTAAG
AGATGGGGGCCTCTGTTATCTATTATCTAGAAAAAACAGTTGGGCGGCAAGGAATCGTAA
GGGTGAATTACCACCGATTAAGGAAGGCTGTATAACCGAACAGGTACGCGAGTTCTATGG
ACTTGAATCAAAGAAAGGAAAAAAGGGCCAGCATGTTGGATGCTGTGGCTCCAGGACAGA
CCTGTCTGCTGACACAGTGGAACTGATAGAAAGAATGGACAGATTGGCTGAAAAACAGGC
GACAGCTTCCATGTCGATCGTTGCGTTACCGTCTAGCTTCCAGGAGAGCAATAGCAGTGA
CAGGTGCAGAAAGTATTGCAGCAGTGATGAGGACAGCGACACGTGCATTCATGGTAGTGC
TAATGCCAGTACCAATGCGACTACCAACTCCAGCACTAATGCTACTACCACTGCCAGCAC
CAACGTCAGGACTAGTGCTACTACCACTGCCAGCATCAACGTCAGGACTAGTGCGACTAC
CACTGAAAGTACCAACTCCAGCACTAATGCTACTACCACTGCCAGCACCAACGTCAGGAC
TAGTGCTACTACCACTGCCAGCATCAACGTCAGGACTAGTGCGACTACCACTGAAAGTAC
CAACTCCAACACTAGTGCTACTACCACCGAAAGTACCGACTCCAACACTAGTGCTACTAC
CACCGAAAGTACCGACTCCAACACTAGTGCTACTACCACTGCTAGCACCAACTCCAGCAC
TAATGCCACTACCACTGCTAGCACCAACTCCAGCACTAATGCCACTACCACTGAAAGTAC
CAACGCTAGTGCCAAGGAGGACGCCAATAAAGATGGCAATGCTGAGGATAATAGATTCCA
TCCAGTCACCGACATTAACAAAGAGTCGTATAAGCGGAAAGGGAGTCAAATGGTTTTGCT
AGAGAGAAAGAAACTGAAAGCACAATTTCCCAATACTTCCGAGAATATGAATGTCTTACA
GTTTCTTGGATTTCGGTCTGACGAAATTAAACATCTTTTCCTCTATGGTATTGACGTATA
CTTCTGCCCAGAGGGAGTATTCACACAATACGGATTATGCAAGGGCTGTCAAAAGATGTT
CGAGCTCTGTGTCTGTTGGGCTGGCCAGAAAGTATCGTATCGGAGGATGGCTTGGGAAGC
ACTAGCTGTGGAGAGAATGCTGCGAAATGACGAGGAATACAAAGAATACTTGGAAGACAT
CGAGCCATATCATGGGGACCCTGTAGGATATTTGAAATATTTTAGCGTAAAAAGGGGAGA
GATCTACTCTCAGATACAGAGAAATTATGCTTGGTACCTGGCCATTACTAGAAGAAGAGA
AACAATTAGTGTATTGGATTCGACAAGAGGCAAGCAAGGGAGCCAAGTTTTCCGCATGTC
TGGAAGGCAGATCAAAGAGTTGTATTATAAAGTATGGAGCAACTTGCGTGAATCGAAGAC
AGAGGTGCTGCAGTACTTTTTGAACTGGGACGAAAAAAAGTGCCGGGAAGAATGGGAGGC
AAAAGACGATACGGTCTTTGTGGAAGCGCTCGAGAAAGTTGGAGTTTTTCAGCGTTTGCG
TTCCATGACGAGCGCTGGACTGCAGGGTCCGCAGTACGTCAAGCTGCAGTTTAGCAGGCA
TCATCGACAGTTGAGGAGCAGATATGAATTAAGTCTAGGAATGCACTTGCGAGATCAGCT
TGCGCTGGGAGTTACCCCATCTAAAGTGCCGCATTGGACGGCATTCCTGTCGATGCTGAT
AGGGCTGTTCTGCAATAAAACATTTCGGCAGAAACTGGAATATCTTTTGGAGCAGATTTC
GGAGGTGTGGTTGTTACCACATTGGCTTGATTTGGCAAACGTTGAAGTTCTCGCTGCAGA
TAACACGAGGGTACCGCTGTACATGCTGATGGTAGCGGTTCACAAAGAGCTGGATAGCGA
TGATGTTCCAGACGGTAGATTTGATATATTATTATGTAGAGATTCGAGCAGAGAAGTTGG
AGAGTGAAGGAAATTGTTGTTACGAAAGTCAGTGATTATGTATTGTGTAGTATAGTATAT
TGTAAGAAATTTTTTTTTCTAGGGAATATGCGTTTTGATGTAGTAGTATTTCACTGTTTT
GATTTAGTGTTTGTTGCACGGCAGTAGCGAGAGACAAGTGGGAAAGAGTAGGATAAAAAG
ACAATCTATAAAAAGTAAACATAAAATAAAGGTAGTAAGTAGCTTTTGGTTGAACATCCG
GGTAAGAGACAACAGGGCTTGGAGGAGACGTACATGAGGGCTATTTAGGGCTATTTAGGG
CTATGTAGAAGTGCTGTAGGGCTAAAGAACAGGGTTTCATTTTCATTTTTTTTTTTTTAA
TTTCGGTCAGAAAGCCGGGTAAGGTATGACAGCGAGAGTAGAGGTAGATGTGAGAGAGT
>Chr_XIV:771222-777753
TATATCTATGTCACCTTATTGCATGCTGGATGGTGTTAGACAAGGCCGTAGGGACATATA
GCATCTAGGAAGTAACCTTGTACGAAAATAGGCAATATTTCCTGTTTGACGCAGATTTTA
GCCCAAAGATCTAGCGTTAAGGAATTTTTTTATAGTGGGACATTGCAAATCAAGGAAGTA
ACTTGATACGTCGTTGGTGAATGGGTCTGTTTTCTTATTCGGCGGGGTAATACATTTTGA
GGGAAGGTTGTCTGTCTGACGCGCCATATGTAGGTACGCCAAAAAGGGCTCCTTTACTTC
GAAGCGCGAGGTCGTATACCTAATAAGGAAATGTAATTTATAACTTTTTATTATATTGGT
CTTTTCGAGAGCGGAAGAAGTTGTAGGCTAAGCGCAGGCTAAGCGTAGGTCCATGTTTAA
AGTATCCAAGAGAATATCCACGAAGCGGCTGAGCAACGAACAGAATCCTGGTTCTCCTCG
ACTAAGCAGATAGTTAAGATACTGTGCACCATGGAAATTGAAAACGAACGTACGTACCGA
CTACTTTATTTTTGCAGGCCGGAAATCAAGCGATGAATGAGACATCCTTCTGTTTTCTAT
GTTGTGCTTGAAGGGGACAGACAGTCGCTTATCTTAGTGAGATTTCTTATTAACTGAATT
TTCTTTGCTGCTGCTAGAGATTTGCACCTGCATAGCGCAGATTCTGCATCTTCTCAATAG
CTTAATTATTACATTCTTAGATGATGATAAGACGGAAACTGGACAATCTTTTGTTTATAT
TGATGGATTTCTTGTCAAAAAGCATAACAATCAACATACTATTGTTAATTTCGAAACTTA
CAAAAATAAAATGAAAGTTTCCGATAGGCGTAAGTTTGAAAAAGCAAACTTTGACGAGTT
CGAGTTGGCTCTAAATAACAAGAACGACTTGGTACATTGTCCCTCAATAACTTTATTTGA
ATCGATCCCCACGGAAGTGCGGTCATTCTACGAAGACGAAAAGTCTGGCCTAATCAAAGT
GGTAAAATTCAGAACTGGTGCAATGGATAGGAAAAGGTCTTTTGAAAAAATTGTCATTTC
CGTCATGGTCGGGAAAAATGTACAAAAGTTCCTGACGTTTGTTGAAGACGAACCAGATTT
CCAGGGCGGACCAATCCCTTCAAAGTATCTTATTCCCAAGAAAATCAACTTGATGGTCTA
AACGTTGTTTCAAGTGCATACTTTGAAATTCAATAGAAAGGATTACGATACCCTTTCTCT
TTTTTACCTCAACAGAGGATACTATAATGAGTTGTTACGAAATAGCGAGTGCCAGGCCGA
ACGACAGCTCTACGATGCGTACTTTCACTGACTTTGTTTCCGGCGCACCTATTGTAAGGA
GTCTTCAGAAAAGCACCATAAGGAAATATGGGTACAATTTGGCACCCTACATGTTTTTGT
TACTACACGTAGATGAGCTATCGATTTTTTCTGCATACCAAGCAAGTTTACCTGGCGAAA
AGAAAGTCGACACAGAGCGGCTGAAGCGTGATCTATGCCCACGTAAACCCATTGAGATAA
AGTACTTTTCACAGATATGTAACGATATGATGAACAAAAAGGACCGATTGGGTGATATTT
TGCATATTATCTTGCGAGCATGTGCACTCAATTTCGGGGCGGGTCCCCGTGGTGGCGCTG
GTGACGAAGAGGATCGATCTATTACGAATGAAGAACCCATTATTCCCTCTGTGGACGAGC
ATGGCCTGAAAGTATGTAAGTTGCGCAGTCCTAACACTCCACGAAGACTCAGAAAAACAC
TAGATGCCGTGAAAGCTTTATTGGTGTCGTCTTGTGCTTGTACCGCAAGGGATTTAGATA
TATTTGATGACAACAACGGCGTTGCAATGTGGAAATGGATCAAAATTCTGTACCACGAAG
TAGCGCAGGAAACCACGCTGAAGGACTCTTATAGAATAACTTTGGTACCTTCTTCTGATG
GTATATCAGTATGTGGAAAACTTTTTAATCGCGAGTATGTCCGCGGCTTTTACTTTGCAT
GCAAGGCTCAGTTTGATAACCTTTGGGGAGAGTTGAACAACTGCTTTTATATGCCTACAG
TGGTTGATATTGCCAACCTCATTTTGCGTAATCGAGAAGTTTTGTTCAGAGAACCGAAGC
GAGGAATTGACGAGTATCTGGAAAACGATTCTTTTCTTCAAATGATACCTGTTAAATATC
GTGAAATTGTGCTGCCCAAGTTGAGAAGAGATACTAACAAAATGACCGCGGCTCTTAAAA
ATAAAGTCGCTGTTGCAATTGACGAGCTTACGGTGCCACTTATGTGGATGATCCATTTTG
CCGTAGGATACCCTTACCGTTATCCAGAGCTTCAGCTACTCGCTTTTGCCGGTCCTCAGC
GCAACGTATACGTCGATGATACAACAAGACGCATCCAACTGTACACTGATTACAACAAGA
ACGGTTCATCGGAGCCTCGACTAAAGACGCTTGACGGACTCACCTCAGATTACGTGTTTT
ATTTTGTCACTGTGCTAAGGCAAATGCAAATATGTGCGCTTGGTAACAGTTATGACGCTT
TTAATCATGATCCTTGGATGGATGTGGTGGGATTTGAGGATCCAAATCAAGTAACAAATC
GAGACATTTCGAGGATAGTTTTGTATTCCTACATGTTTCTGAATACCGCGAAGGGCTGTC
TGGTTGAATACGCAACTTTTCGGCAGTACATGAGGGAACTTCCGAAGAATGCACCTCAGA
AGCTGAATTTTCGGGAGATGCGTCAGGGGTTGATTGCCCTAGGACGGCACTGCGTAGGTA
GCAGATTTGAAACAGATTTGTACGAGTCGGCGACGAGTGAACTCATGGCCAATCATTCCG
TTCAAACAGGGCGAAATATTTACGGTGTGGATTCCTTTTCGTTAACTAGTGTCAGTGGGA
CGACCGCCACTTTATTGCAGGAACGAGCTTCCGAGCGCTGGATTCAGTGGCTAGGGCTTG
AAAGCGACTACCATTGTTCATTCTCCAGTACTCGGAATGCGGAAGACGTAGTGGCAGGTG
AGGCGGCGAGTTCAAATCATCATCAAAAAATTTCAAGAGTAACGCGAAAAAGGCCCCGAG
AGCCCAAGAGTACAAACGATATCCTCGTCGCAGGCCAGAAACTCTTTGGCAGCTCCTTTG
AATTCAGGGACTTGCATCAGTTGCGCTTATGTTATGAAATATACATGGCAGACACACCCT
CTGTGGCAGTACAGGCCCCACCGGGCTATGGTAAGACGGAGTTATTTCATCTCCCCTTGA
TAGCACTGGCATCTAAGGGCGACGTGAAATATGTGTCGTTTCTGTTTGTACCGTACACAG
TGTTGCTTGCTAATTGCATGATCAGGTTGGGCCGACGCGGTTGCTTGAATGTGGCCCCTG
TAAGAAACTTTATTGAAGAAGGTTACGATGGCGTTACTGATTTATACGTGGGGATCTACG
ATGATCTTGCTAGCACTAATTTCACAGACAGGATAGCTGCGTGGGAGAATATTGTTGAGT
GCACCTTTAGGACCAACAACGTAAAATTGGGTTACCTCATTGTAGATGAGTTTCACAACT
TTGAAACGGAGGTCTACCGGCAGTCGCAATTTGGGGGCATAACTAACCTTGATTTTGACG
CTTTTGAGAAAGCAATCTTTTTGAGCGGCACAGCCCCTGAGGCTGTAGCTGATGCTGCGT
TGCAGCGTATTGGGCTTACGGGACTGGCCAAGAAATCGATGGACATCAACGAGCTCAAAC
GGTCGGAAGATCTCAGCAGAGGTCTATCCAGCTATCCAACACGGATGTTTAATCTAATCA
AGGAGAAATCCGAGGTGCCTTTAGGGCATGTTCATAAAATTCGGAAGAAAGTGGAATCAC
AGCCCGAAGAAGCACTGAAGCTTCTTTTAGCCCTCTTTGAAAGTGAACCAGAGTCGAAGG
CCATTGTAGTTGCAAGCACAACCAACGAAGTGGAAGAATTGGCCTGCTCTTGGAGAAAGT
ATTTTAGGGTGGTATGGATACACGGGAAGCTGGGTGCTGCAGAAAAGGTGTCTCGCACAA
AGGAGTTTGTCACTGACGGTAGCATGCAAGTTCTCATCGGAACGAAATTAGTGACTGAAG
GAATTGACATTAAGCAATTGATGATGGTGATCATGCTTGATAATAGACTTAATATTATTG
AGCTCATTCAAGGTGTAGGGAGACTAAGAGATGGGGGCCTCTGTTATCTATTATCTAGAA
AAAACAGTTGGGCGGCAAGGAATCGTAAGGGTGAATTACCACCAATTAAGGAAGGCTGTA
TAACCGAACAGGTACGCGAGTTCTATGGACTTGAATCAAAGAAAGGAAAAAAGGGCCAGC
ATGTTGGATGCTGTGGCTCCAGGACAGACCTGTCTGCTGACACAGTGGAACTGATAGAAA
GAATGGACAGATTGGCTGAAAATCAGGCGACAGCTTCCATGTCGATCGTTGCGTTACCGT
CTAACTTCCAGGAGAGCAATAGCAGTGACAGGTACAGAAAGTATTGCAGCAGTGATGAGG
ACAGCAACACGTGCATTCATGGTAGTGCTAATGCCAGTACTAACGTCAGGACTAGTGCTA
CTACCACTGAAAGTACCAACTCCAGCACTAGTGCAACTACCACTGCCAGCATCAACGTCA
GGACTAGTGCAACTACCACTGCCAGCATCAACGTCAGGACTAGTGCTACTACCACTAAAA
GTATCAACTCTAGCACTAATGCTACTACCACTGAAAGTACCAACTCCAACACTAATGCTA
CTACCACTGAAAGTACCAACTCCAGCACTAATGCTACTACCACTGAAAGTACCAACTCCA
ACACTAATGCTACTACCACTGAAAGTACCAACTCCAACACTAGTGCTGCTACCACTGAAA
GTACCAACGCTAGTGCCAAGGAGGACGCCAATAAAGATGGCAATGCTGAGGATAATAGAT
TCCATCCAGTCACCGACATTAACAAAGAGTCGTATAAGCGGAAAGGGAGTCAAATGGTTT
TGCTAGAGAGAAAGAAACTGAAAGCACAATTTCCCAATACTTCCGAGAATATGAATGTCT
TACAGTTTCTTGGATTTCGGTCTGACGAAATTAAACATCTTTTCCTCTATGGTATTGACA
TATACTTCTGCCCAGAGGGAGTGTTCACACAATACGGATTATGCAAGGGCTGTCAAAAGA
TGTTCGAGCTCTGTGTCTGTTGGGCTGGCCAGAAAGTATCGTATCGGAGGATAGCTTGGG
AAGCACTAGCTGTGGAGAGAATGCTGCGAAATGATGAGGAATACAAAGAATACTTGGAAG
ACATCGAGCCATATCATGGGGACCCTGTAGGATATTTGAAATATTTTAGCGTAAAAAGGA
GAGAGATCTACTCTCAGATACAGAGAAATTATGCTTGGTACCTGGCCATTACTAGAAGAA
GAGAAACAATTAGTGTATTGGATTCGACAAGAGGCAAGCAAGGGAGCCAAGTTTTCCGCA
TGTCTGGAAGGCAGATCAAAGAGTTGTATTATAAAGTATGGAGCAACTTGCGTGAATCGA
AGACAGAGGTGCTGCAGTACTTTTTGAACTGGGACGAGAAAAAGTGCCAGGAAGAATGGG
AGGCAAAAGACGATACGGTCTTTGTGGAAGCGCTCGAGAAAGTTGGAGTTTTTCAGCGTT
TGCGTTCCATGACGAGCGCTGGACTGCAGGGTCCGCAGTACGTCAAGCTGCAGTTTAGCA
GGCATCATCGACAGTTGAGGAGCAGATATGAATTAAGTCTAGGAATGCACTTGCGAGATC
AGATTGCGCTGGGAGTTACCCCATCTAAAGTGCCGGATTGGACGGCATTCCTCTCGATGC
TGATAGGGCTGTTCTACAATAAAACATTTCGGCAGAAACTGGAGTATCTTTTGGAGCAGA
TTTCGGAGGTGTGGTTGTTACCACATTGGCTTGATTTGGCAAACGTTGAAGTTCTCGCTG
CAGATAACACGAAGGTACCACTGTACATGCTGATGGTAGCGGTTCACAAAGAGCTGGATA
GCGATGATGTTCCAGACGGTAGATTTGATATATTATTATGTAGGGATTCGAGCAGAGAAG
TTGGAGAGTGAAGGAAATTGTTGTTACGAAAGTCACTGATTATGTATTGTGTAGTATAGT
ATATTGTAAGAAATTTTTTTTCTAGGGAATATGTGTTTTGATGTAGTATTTCACTGTTTT
GATTTAGTGTTTGTTGCACGGCAGTAGCGAGAGACAAGTGCGAAGAAGTGGGATAAAAAG
ACAGTCTATAAAAAGTAAACATAAAATAAAGGTAGTAAGTATAGCTTTTAGCTGAAACTC
CGGGTAAGAGTCAATAGGGCTTGGAGGAGACGTAAATGAGGGCTACTTAGGGCTATTTAG
GGCTATGTAAAAGTGTTGTAGGGCTAAAGAAGAGGATTTCATTTTCATTTTTTTTAATTT
CGGTCAGAAAGCCGGGTAAGGTGTGACAGCGCGAGTAAAGGTAAATGTGAAA
>Chr_XV:1084895-1091550
ATATATATGTCACTGTATTGCATGCTGGATGGTGTTAGACAAGGCCGTAGGGACATATAG
CATCTAGGAAGTAACCTTGTACGAAAATAGGCAATATTTCCTGTTTAGGCGATTGTGACG
CAGATTTTAGTCCAACGATCTAGCGTCAAGGAATTTTTTTATAGTGGGACATTGCACCAA
GGAAGTAACTTGATACGTCGTGGGTGAATGGGTCTGTTTTCTTATTCGGCGGGGTAATAC
ATTTTTGGGGGAAGTTTGTCTGTCTGACGCGCCATATGTAGGTACGCCAAAAAGGGCTCC
TCTACTTCGAAGCGCGAGGTCGTATACCTAATAAGGAAATGTAATTTATAACTTTCTATT
ATATTGGTCTTTTCGAGAGCGGAAGAAGTTGTAGGCTAAGCGCAGGCTAAGCGTAGGTCC
ATATTTAAAGTATCCAAGAGAATATCCACGAAGCGGCTGAGCAACGAACAGAATCCTGGT
TCTCCTCGACTAAGCAGATAGTTAAGATACTGTGCACCATGGAAATTGAAAACGAAAGTA
CGTACCGACTACTTTATTTTTGCAGGCCGGAAATCAAGCGATGAATGAGACATCCTTCTG
TTTTCTATGTTGGGACAGACAGTCGCTTATCTTAGTGAGATTTCTTATTAACTGAATTTT
CTTTGCTGCTGCTGGAGATTTGCACCTGCATAGCGCAGATTCTGCTTCTTCTCAATAGAG
TAGCTTAATTATTACATTCTTAGATGATGATAAGACGGAAACTGGACAATCTTTTGTTTA
TATTGATGGATTTCTTGTCAAAAAGCATAACAATCAACATACTATTGTTAATTTCGAAAC
TTACAAAAATAAAATGAAAGTTTCCGATAGGCGTAAGTTTGAAAAAGCAAACTTTGACGA
GTTTGAGTCGGCTCTAAATAACAAAAACGACTTGGTACATTGTCCCTCAATAACTTTATT
TGAATCGATCCCCACGGAAGTGCGGTCATTCTACGAAGACGAAAAGTCTGGCCTAATCAA
AGTGGTAAAATTCAGAACTGGTGCAATGGATAGGAAAAGGTCTTTTGAAAAAATTGTCAT
TTCCGTCATGGTCGGGAAAAATGTACAAAAGTTCCTGACATTTGTTGAAGACGAACCAGA
TTTCCAGGGCGGACCAATCCCTTCAAAGTATCTTATTCCCAAGAAAATCAACTTGATGGT
CTACACGTTGTTTCAAGTGCATACTTTGAAATTCAATAGAAAGGATTACGATACCCTTTC
TCTTTTTTACCTCAACAGAGGATACTATAATGAGTTGAGTTTCCGTGTCCTGGAACGTTG
TCACGAAATAGCGAGTGCCAGGCCGAACGACAGCTCTACGATGCGTACTTTCACTGACTT
TGTTTCTGGCGCACCTATTGTAAGGAGTCTTCAGAAAAGCACCATAAGGAAATATGGGTA
CAATTTGGCACCCTACATGTTCTTGTTACTACACGTAGATGAGCTATCGATTTTTTCTGC
ATACCAAGCAAGTTTACCTGGCGAAAAGAAAGTCGACACAGAGCGGCTGAAGCGTGATCT
ATGCCCACGTAAACCCATTGAGATAAAGTACTTTTCACAGATATGTAACGATATGATGAA
CAAAAAAGACCGATTGGGTGATATTTTGCATATTATCTTGCGAGCATGTGCGCTCAATTT
CGGGGCGGGTCCCCGTGGTGGCGCTGGTGACGAAGAGGATCGATCTATTACGAATGAAGA
ACCCATTATTCCCTCTGTGGACGAGCATGGCTTGAAAGTATGTAAGTTGCGTAGTCCTAA
CACTCCACGAAGACTCAGAAAAACACTAGATGCCGTGAAAGCTTTATTGGTGTCGTCTTG
TGCTTGTACTGCAAGGGATTTAGATATATTTGATGACACCAACGGCGTTGCAATGTGGAA
ATGGATCAAAATTCTGTACCACGAAGTAGCGCAGGAAACCACGCTGAAGGACTCTTATAG
AATAACTTTGGTACCTTCTTCTGATGGTATATCAGTATGTGGAAAACTTTTTAATCGCGA
GTATGTCCGCGGCTTTTACTTTGCATGCAAGGCTCAGTTCGATAACCTTTGGGGAGAGTT
GAACAACTGCTTTTATATGCCTACAGTGGTTGATATTGCCAGCCTCATTTTGCGTAATCG
AGAAGTTTTGTTCAGAGAGCCAAAGCGAGGAATTGACGAGTATCTGGAAAACGATTCTTT
TCTTCAAATGATACCTGTTAAATATCGTGAAATTGTGCTGCCCAAGTTGAGAAGAGATAC
TAACAAAATGACCGCGGCTCTTAAAAATAAAGTCACTGTTGCAATTGACGAGCTTACGGT
GCCACTTATGTGGATGGTCCATTTTGCCGTAGGATACCCTTACCGTTATCCAGAGCTTCA
GCTACTCGCTTTTGCCGGTCCTCAGCGCAACGTATACGTCGATGATACAACAAGACGCAT
CCAACTGTACACTGATTACAACAAGAACGGTTCATCGGAGCCTCGACTTAAGACGCTTGA
CGGACTCACTTCAGATTACGTGTTTTATTTTGTCACTGTGCTAAGGCAAATGCAAATATG
TGCGCTTGGTAACAGTTATGACGCTTTTAATCATGATCCTTGGATGGATGTGGTGGGATT
TGAGGATCCAGATCAAGTAACAAATCGAGACATTTCGAGGATAGTTTTGTATTCCTACAT
GTTTCTGAATACCGCGAAGGGCTGTCTGGTTGAATACGCAACTTTTCGGCAGTACATGAG
GGAACTTCCGAAGAATGCACCTCAGAAGCTGAATTTTCGGGAGATGCGTCAGGGGTTGAT
TGCCCTAGGACGGCACTGCGTAGGTAGCAGATTTGAAACAGATTTGTACGAGTCGGCGAC
GAGTGAACTCATGGCCAATCATTCCGTTCAAACAGGGCGAAATATTTACGGTGTGGATTC
CTTTTCGTTAACTAGTGTCAGTGGGACGACCGCCACTTTATTGCAGGAACGAGCTTCCGA
GCGCTGGATTCAATGGTTAGGCCTTGAAAGCGACTACCATTGTTCATTCTCTAGTACTCG
GAATGCGGAAGACGTAGTGGCAGGTGAGGCGGCGAGTTCAGATCATGATCAAAAAATTTC
AAGAGTAACGCGAAAAAGGCCCCGAGAGCCCAAGAGTACAAACGATATCCTCGTCGCAGG
CCAGAAACTCTTTGGCAGCTCCTTTGAATTCAGGGACTTGCATCAGTTGCGCTTATGTCA
TGAAATATACATGGCAGACACACCCTCTGTGGCAGTACAGGCCCCACCGGGCTATGGTAA
GACGGAGTTATTTCATCTCCCCTTGATAGCACTGGCGTCTAAGGGCGACGTGAAATATGT
GTCGTTTCTGTTTGTACCGTACACAGTGTTGCTTGCTAATTGCATGATCAGGTTGAGCCG
ATGCGGTTGCTTGAATGTGGCCCCTGTAAGAAACTTTATTGAAGAAGGTTGCGATGGCGT
TACTGATTTATACGTGGGGATCTACGATGATCTTGCTAGCACTAATTTCACAGACAGGAT
AGCTGCGTGGGAGAATATTGTTGAGTGCACCTTTAGGACCAACAACGTAAAATTGGGTTA
CCTCATTGTAGATGAGTTTCACAACTTTGAAACGGAGGTCTACCGGCAGTCGCAATTTGG
GGGCATAACTAACCTTGATTTTGACGCTTTTGAGAAAGCAATCTTTTTGAGCGGCACAGC
ACCTGAGGCTGTAGCTGATGCTGCGTTGCAGCGTATTGGGCTTACGGGACTGGCCAAGAA
GTCGATGGACATCAACGAGCTCAAACGGTCGGAAGATCTCAGCAGAGGTCTATCCAGCTA
TCCAACACGGATGTTTAATCTAATCAAGGAGAAATCCGAGGTGCCTTTAGGGCATGTTCA
TAAAATTTGGAAGAAAGTGGAATCACAGCCCGAAGAAGCACTGAAGCTTCTTTTAGCCCT
CTTTGAAATTGAACCAGAGTCGAAGGCCATTGTAGTTGCAAGCACAACCAACGAAGTGGA
AGAATTGGCCTGCTCTTGGAGAAAGTATTTTAGGGTGGTATGGATACACGGGAAGCTGGG
TGCTGCAGAAAAGGTGTCTCGCACAAAGGAGTTTGTCACTGACGGTAGCATGCGAGTTCT
CATCGGAACGAAATTAGTGACTGAAGGAATTGACATTAAGCAATTGATGATGGTGATCAT
GCTTGATAATAGACTTAATATTATTGAGCTCATTCAAGGCGTAGGGAGACTAAGAGATGG
GGGCCTCTGTTATCTATTATCTAGAAAAAACAGTTGGGCGGCAAGGAATCGTAAGGGTGA
ATTACCACCGATTAAGGAAGGCTGTATAACCGAACAGGTACGCGAGTTCTATGGACTTGA
ATCAAAGAAAGGAAAAAAGGGCCAGCATGTTGGATGCTGTGGCTCCAGGACAGACCTGTC
TGCTGACACAGTGGAACTGATAGAAAGAATGGACAGATTGGCTGAAAAACAGGCGACAGC
TTCCATGTCGATCATTGCGTTACCGTCTAGCTTCCAGGAGAGCAATAGCAGTGACAGGTG
CAGAAAGTATTGCAGCAGTGATGAGGACAGCGACACGTGCATTCATGGTAGTGCTAATGC
CAGTACCAATGCGACTACCAACTCCAGCACTAATGCTACTACCACTGCCAGCACCAACGT
CAGGACTAGTGCTACTACCACTGCCAGCATCAACGTCAGGACTAGTGCGATTACCACTGA
AAGTACCAACTCCAGCACTAATGCTACTACCACTGCCAGCACCAACGTCAGGACTAGTGC
TACTACCACTGCCAGCATCAACGTCAGGACTAGTGCGACTACCACTGAAAGTACCAACTC
CAACACTAGTGCTACTACCACCGAAAGTACCGACTCCAACACTAGTGCTACTACCACCGA
AAGTACCGACTCCAACACTAGTGCTACTACCACTGCTAGCACCAACTCCAGCACTAATGC
CACTACCACTGCTAGCACCAACTCCAGCACTAATGCCACTACCACTGAAAGTACCAACGC
TAGTGCCAAGGAGGACGCCAATAAAGATGGCAATGCTGAGGATAATAGATTCCATCCAGT
CACCGACATTAACAAAGAGTCGTATAAGCGGAAAGGGAGTCAAATGGTTTTGCTAGAGAG
AAAGAAACTGAAAGCACAATTTCCCAATACTTCCGAGAATATGAATGTCTTACAGTTTCT
TGGATTTCGGTCTGACGAAATTAAACATCTTTTCCTCTATGGTATTGACGTATACTTCTG
CCCAGAGGGAGTATTCACACAATACGGATTATGCAAGGGCTGTCAAAAGATGTTCGAGCT
CTGTGTCTGTTGGGCTGGCCAGAAAGTATCGTATCGGAGGATGGCTTGGGAAGCACTAGC
TGTGGAGAGAATGCTGCGAAATGACGAGGAATACAAAGAATACTTGGAAGACATCGAGCC
ATATCATGGGGACCCTGTAGGATATTTGAAATATTTTAGCGTAAAAAGGGGAGAGATCTA
CTCTCAGATACAGAGAAATTATGCTTGGTACCTGGCCATTACTAGAAGAAGAGAAACAAT
TAGTGTATTGGATTCGACAAGAGGCAAGCAAGGGAGCCAAGTTTTCCGCATGTCTGGAAG
GCAGATCAAAGAGTTGTATTATAAAGTATGGAGCAACTTGCGTGAATCGAAGACAGAGGT
GCTGCAGTACTTTTTGAACTGGGACGAGAAAAAGTGCCGGGAAGAATGGGAGGCAAAAGA
CGATACGGTCTTTGTGGAAGCGCTCGAGAAAGTTGGAGTTTTTCAGCGTTTGCGTTCCAT
GACGAGCGCTGGACTGCAGGGTCCGCAGTACGTCAAGCTGCAGTTTAGCAGGCATCATCG
ACAGTTGAGGAGCAGATATGAATTAAGTCTAGGAATGCACTTGCGAGATCAGCTTGCGCT
GGGAGTTACCCCATCTAAAGTGCCGCATTGGACGGCATTCCTGTCGATGCTGATAGGGCT
GTTCTACAATAAAACATTTCGGCAGAAACTGGAATATCTTTTGGAGCAGATTTCGGAGGT
GTGGTTGTTACCACATTGGCTTGATTTGGCAAACGTTGAAGTTCTCGCTGCAGATAACAC
GAGGGTACCGCTGTACATGCTGATGGTAGCGGTTCACAAAGAGCTGGATAGCGATGATGT
TCCAGACGGTAGATTTGATATAATATTACTATGTAGAGATTCGAGCAGAGAAGTTGGAGA
GTGAAGGAAATTGTTGTTACGAAAGTCAGTGATTATGTATTGTGTAGTATAGTATATTGT
AAGAAATTTTTTTTTCTAGGGAATATGCGTTTTGATGTAGTAGTATTTCACTGTTTTGAT
TTAGTGTTTGTTGCACGGCAGTAGCGAGAGACAAGTGGGAAAGAGTAGGATAAAAAGACA
ATCTATAAAAAGTAAACATAAAATAAAGGTAGTAAGTAGCTTTTGGTTGAACATCCGGGT
AAGAGACAACAGGGCTTGGAGGAGACGTACATGAGGGCTATTTAGGGCTATTTAGGGCTA
TGTAGAAGTGCTGTAGGGCTAAAGAACAGGGTTTCATTTTCATTTTTTTTTTTTTAATTT
CGGTCAGAAAGCCGGGTAAGGTATGACAGCGAGAGTAGAGGTAGATGTGAGAGAGT
>Chr_XVI:265-6922
ATATATATGTCACTGTATTGCATGCTGGATGGTGTTAGACAAGGCCGTAGGGACATATAG
CATCTAGGAAGTAACCTTGTACGAAAATAGGCAATATTTCCTGTTTAGGCGATTGTGACG
CAGATTTTAGTCCAACGATCTAGCGTCAAGGAATTTTTTTATAGTGGGACATTGCACCAA
GGAAGTAACTTGATACGTCGTGGGTGAATGGGTCTGTTTTCTTATTCGGCGGGGTAATAC
ATTTTTGGGGGAAGTTTGTCTGTCTGACGCGCCATATGTAGGTACGCCAAAAAGGGCTCC
TCTACTTCGAAGCGCGAGGTCGTATACCTAATAAGGAAATGTAATTTATAACTTTCTATT
ATATTGGTCTTTTCGAGAGCGGAAGAAGTTGTAGGCTAAGCGCAGGCTAAGCGTAGGTCC
ATATTTAAAGTATCCAAGAGAATATCCACGAAGCGGCTGAGCAACGAACAGAATCCTGGT
TCTCCTCGACTAAGCAGATAGTTAAGATACTGTGCACCATGGAAATTGAAAACGAACGTA
CGTACCGACTACTTTATTTTTGCAGGCCGGAAATCAAGCGATGAATGAGACATCCTTCTG
CTTTCTATGTTGTGCTTGAAGGGGACAGACAGTCGCTTATCTTAGTGAGATTTCTTACTA
ACTGAATTTACTTTGCTGCTGCTAGAGATTTGCACCTGCATAGCGCAGATTCTGCATCTT
CTCAATAGCTTAATTATTACATTCTTAGATGATGATAAGACGGAAACTGGACAATCTTTT
GTTTATATTGATGGATTTCTTGTCAAAAAGCATAACAATCAACATACTATTGTTAATTTC
GAAACTTACAAAAATAAAATGAAAGTTTCCGATAGGCGTAAGTTTGAAAAAGCAAACTTT
GACGAGTTTGAGTCGGCTCTAAATAACAAAAACGACTTGGTACATTGTCCCTCAATAACT
TTATTTGAATCGATCCCCACGGAAGTGCGGTCATTCTACGAAGACGAAAAGTCTGGTCTA
ATCAAAGTGGTAAAATTCAGAACTGGTGCAATGGATAGGAAAAGGTCTTTTGAAAAAATT
GTCGTTTCCGTCATGGTCGGGAAAAATGTACAAAAGTTCCTGACGTTTGTTGAAGACGAA
CCAGATTTCCAGGGCGGACCAATCCCTTCAAAGTATCTTATTCCCAAGAAAATCAACTTG
ATGGTCTACACGTTGTTTCAAGTGCATACTTTGAAATTCAATAGAAAGGATTACGATACC
CTTTCTCTTTTTTACCTCAACAGAGGATACTATAATGAGTTGAGTTTCCGTGTCCTGGAA
CGTTGTTACGAAATAGCGAGTGCCAGGCCGAACGACAGCTCTACGATGCGTACTTTCACT
GACTTTGTTTCTGGCACACCTATTGTAAGGGGTCTTCAGAAAAGCACCATAAGGAAATAT
GGATACAATTTGGCACCCTACATGTTTTTGTTACTACACGTAGATGAGCTATCGATTTTT
TCTGCATACCAAGCAAGTTTACCTGGCGAAAAGAAAGTCGACACAGAGCGGCTGAAGCGT
GATCTATGCCCACGTAAACCCACTGAGATAAAGTACTTTTCACAGATATGTAACGATATG
ATGAACAAAAAGGACCGATTGGGTGATATTTTGCATATTATCTTGCGAGCATGTGCGCTC
AATTTCGGGGCGGGTCCCCGTGGTGGCGCTGGTGACGAAGAGGATCGATCCATTACGAAT
GAAGAACCCATTATTCCCTCTGTGGACGAGCATGGCTTGAAAGTATGTAAGTTGCGCAGT
CCTAACACTCCACGAAGACTCAGAAAAACACTAGATGCCGTGAAAGCTTTATTGGTGTCG
TCTTGTGCTTGTACCGCAAGGGATTTAGATATATTTGATGACAACAACGGCGTTGCGATG
TGGAAATGGATCAAAATTCTGTACCACGAAGTAGCGCAGGAAACCGCGCTGAAGGACTCT
TATAGAATAACTTTGGTACCTTCTTCTGATGGTGTATCAGTATGTGGAAAACTGTTTAAT
CGCGAGTATGTCCGCGGCTTTTACTTTGCATGCAAGGCTCAGTTTGATAACCTTTGGGAA
GAATTGAACGACTGCTTTTATATGCCTACAGTGGTTGATATTGCCAGCCTCATTTTGCGT
AATCGAGAAGTTTTGTTCAGAGAGCCAAAGCGAGGAATTGACGAGTATCTGGAGAACGAT
TCTTTCCTTCAAATGATACCTGTTAAATATCGTGAAATTGTGCTGCCCAAGTTGAGAAGA
GATACTAACAAAATGACCGCGGCTCTTAAAAATAAAGTCACTGTTGCAATTGACGAGCTT
ACGGTGCCACTTATGTGGATGATCCATTTTGCCGTAGGATACCCTTACCGTTATCCAGAG
CTTCAGCTACTCGCTTTTGCCGGTCCTCAGCGCAACGTATACGTCGATGATACAACAAGA
CGCATCCAACTGTACACTGATTACAACAAGAACGGTTCATCGGAGCCTCGACTTAAGACG
CTTGACGGACTCACTTCAGATTACGTGTTTTATTTTGTCACTGTGCTAAGGCAAATGCAA
ATATGTGCGCTTGGTAACAGTTATGACGCTTTTAATCATGATCCTTGGATGGATGTGGTG
GGATTTGAGGATCCAGATCAAGTAACAAATCGAGACATTTCGAGGATAGTTTTGTATTCC
TACATGTTTCTGAATACCGCGAAGGGCTGTCTGGTTGAATACGCAACTTTTCGGCAGTAC
ATGAGGGAACTTCCGAAGAATGCACCTCAGAAGCTGAATTTTCGGGAGATGCGTCAGGGG
TTGATTGCCCTAGGACGGCACTGCGTAGGTAGCAGATTTGAAACAGATTTGTACGAGTCG
GCGACAAGTGAACTCATGGCCAATCATTCCGTTCAAACAGGGCGAAATATTTACGGTGTG
GATTCCTTTTCGTTAACTAGTGTCAGTGGGACGACCGCCACTTTATTGCAGGAACGAGCT
TCCGAGCGCTGGATTCAATGGTTAGGCCTTGAAAGCGACTACCATTGTTCATTCTCTAGT
ACTCGGAATGCGGAAGACGTAGTGGCAGGTGAGGCGGCGAGTTCAGATCATCATCAAAAA
ATTTCAAGAGTAACGCGAAAAAGGCCCCGAGAGCCCAAGAGTACAAACGATATCCTCGTC
GCAGGCCAGAAACTCTTTGGCAGCTCCTTTGAATTCAGGGACTTGCATCAGTTGCGCTTA
TGTCATGAAATATACATGGCAGACACACCCTCTGTGGCAGTACAGGCCCCACCGGGCTAT
GGTAAGACGGAGTTATTTCATCTCCCCTTGATAGCACTGGCGTCTAAGGGCGACGTGAAA
TATGTGTCGTTTCTGTTTGTACCGTACACAGTGTTGCTTGCTAATTGCATGATCAGGTTG
AGCCGATGCGGTTGCTTGAATGTGGCCCCTGTAAGAAACTTTATTGAAGAAGGTTGCGAT
GGCGTTACTGATTTATACGTGGGGATCTACGATGATCTTGCTAGCACTAATTTCACAGAC
AGGATAGCTGCGTGGGAGAATATTGTTGAGTGCACCTTTAGGACCAACAACGTAAAATTG
GGTTACCTCATTGTAGATGAGTTTCACAACTTTGAAACGGAGGTCTACCGGCAGTCGCAA
TTTGGGGGCATAACTAACCTTGATTTTGACGCTTTTGAGAAAGCAATCTTTTTGAGCGGC
ACAGCACCTGAGGCTGTAGCTGATGCTGCGTTGCAGCGTATTGGGCTTACGGGACTGGCC
AAGAAGTCGATGGACATCAACGAGCTCAAACGGTCGGAAGATCTCAGCAGAGGTCTATCC
AGCTATCCAACACGGATGTTTAATCTAATCAAGGAGAAATCCGAGGTGCCTTTAGGGCAT
GTTCATAAAATTTGGAAGAAAGTGGAATCACAGCCCGAAGAAGCACTGAAGCTTCTTTTA
GCCCTCTTTGAAATTGAACCAGAGTCGAAGGCCATTGTAGTTGCAAGCACAACCAACGAA
GTGGAAGAATTGGCCTGCTCTTGGAGAAAGTATTTTAGGGTGGTATGGATACACGGGAAG
CTGGGTGCTGCAGAAAAGGTGTCTCGCACAAAGGAGTTTGTCACTGACGGTAGCATGCGA
GTTCTCATCGGAACGAAATTAGTGACTGAAGGAATTGACATTAAGCAATTGATGATGGTG
ATCATGCTTGATAATAGACTTAATATTATTGAGCTCATTCAAGGCGTAGGGAGACTAAGA
GATGGGGGCCTCTGTTATCTATTATCTAGAAAAAACAGTTGGGCGGCAAGGAATCGTAAG
GGTGAATTACCACCGATTAAGGAAGGCTGTATAACCGAACAGGTACGCGAGTTCTATGGA
CTTGAATCAAAGAAAGGAAAAAAGGGCCAGCATGTTGGATGCTGTGGCTCCAGGACAGAC
CTGTCTGCTGACACAGTGGAACTGATAGAAAGAATGGACAGATTGGCTGAAAAACAGGCG
ACAGCTTCCATGTCGATCGTTGCGTTACCGTCTAGCTTCCAGGAGAGCAATAGCAGTGAC
AGGTGCAGAAAGTATTGCAGCAGTGATGAGGACAGCGACACGTGCATTCATGGTAGTGCT
AATGCCAGTACCAATGCGACTACCAACTCCAGCACTAATGCTACTACCACTGCCAGCACC
AACGTCAGGACTAGTGCTACTACCACTGCCAGCATCAACGTCAGGACTAGTGCGACTACC
ACTGAAAGTACCAACTCCAGCACTAATGCTACTACCACTGCCAGCACCAACGTCAGGACT
AGTGCTACTACCACTGCCAGCATCAACGTCAGGACTAGTGCGACTACCACTGAAAGTACC
AACTCCAACACTAGTGCTACTACCACCGAAAGTACCGACTCCAACACTAGTGCTACTACC
ACCGAAAGTACCGACTCCAACACTAGTGCTACTACCACTGCTAGCACCAACTCCAGCACT
AATGCCACTACCACTGCTAGCACCAACTCCAGCACTAATGCCACTACCACTGAAAGTACC
AACGCTAGTGCCAAGGAGGACGCCAATAAAGATGGCAATGCTGAGGATAATAGATTCCAT
CCAGTCACCGACATTAACAAAGAGTCGTATAAGCGGAAAGGGAGTCAAATGGTTTTGCTA
GAGAGAAAGAAACTGAAAGCACAATTTCCCAATACTTCCGAGAATATGAATGTCTTACAG
TTTCTTGGATTTCGGTCTGACGAAATTAAACATCTTTTCCTCTATGGTATTGACGTATAC
TTCTGCCCAGAGGGAGTATTCACACAATACGGATTATGCAAGGGCTGTCAAAAGATGTTC
GAGCTCTGTGTCTGTTGGGCTGGCCAGAAAGTATCGTATCGGAGGATGGCTTGGGAAGCA
CTAGCTGTGGAGAGAATGCTGCGAAATGACGAGGAATACAAAGAATACTTGGAAGACATC
GAGCCATATCATGGGGACCCTGTAGGATATTTGAAATATTTTAGCGTAAAAAGGGGAGAG
ATCTACTCTCAGATACAGAGAAATTATGCTTGGTACCTGGCCATTACTAGAAGAAGAGAA
ACAATTAGTGTATTGGATTCGACAAGAGGCAAGCAAGGGAGCCAAGTTTTCCGCATGTCT
GGAAGGCAGATCAAAGAGTTGTATTATAAAGTATGGAGCAACTTGCGTGAATCGAAGACA
GAGGTGCTGCAGTACTTTTTGAACTGGGACGAAAAAAAGTGCCGGGAAGAATGGGAGGCA
AAAGACGATACGGTCTTTGTGGAAGCGCTCGAGAAAGTTGGAGTTTTTCAGCGTTTGCGT
TCCATGACGAGCGCTGGACTGCAGGGTCCGCAGTACGTCAAGCTGCAGTTTAGCAGGCAT
CATCGACAGTTGAGGAGCAGATATGAATTAAGTCTAGGAATGCACTTGCGAGATCAGCTT
GCGCTGGGAGTTACCCCATCTAAAGTGCCGCATTGGACGGCATTCCTGTCGATGCTGATA
GGGCTGTTCTGCAATAAAACATTTCGGCAGAAACTGGAATATCTTTTGGAGCAGATTTCG
GAGGTGTGGTTGTTACCACATTGGCTTGATTTGGCAAACGTTGAAGTTCTCGCTGCAGAT
AACACGAGGGTACCGCTGTACATGCTGATGGTAGCGGTTCACAAAGAGCTGGATAGCGAT
GATGTTCCAGACGGTAGATTTGATATATTATTATGTAGAGATTCGAGCAGAGAAGTTGGA
GAGTGAAGGAAATTGTTGTTACGAAAGTCAGTGATTATGTATTGTGTAGTATAGTATATT
GTAAGAAATTTTTTTTTCTAGGGAATATGCGTTTTGATGTAGTAGTATTTCACTGTTTTG
ATTTAGTGTTTGTTGCACGGCAGTAGCGAGAGACAAGTGGGAAAGAGTAGGATAAAAAGA
CAATCTATAAAAAGTAAACATAAAATAAAGGTAGTAAGTAGCTTTTGGTTGAACATCCGG
GTAAGAGACAACAGGGCTTGGAGGAGACGTACATGAGGGCTATTTAGGGCTATTTAGGGC
TATGTAGAAGTGCTGTAGGGCTAAAGAACAGGGTTTCATTTTCATTTTTTTTTTTTTAAT
TTCGGTCAGAAAGCCGGGTAAGGTATGACAGCGAGAGTAGAGGTAGATGTGAGAGAGT
>Chr_XVI:931731-937033
GGCTCCTTTACTTCGAAGCGTGAGGTCGTATACCTAATAAGGAAATGTAATTTATAACTT
TTTATTATATTGGTCTTTTCGAGAGCGGAAGAAGTTGTAGGCTAAGCGCAGGCTAAGCGT
AGGTCCATGTTTAAAGTATCCAAGAGAATATCCACGAAGCGGCTGAGCAACGAACAGAAT
CCTGGTTCTCCTCGACTAAGCAGATAGTTAAGATACTGTGCACCATGGAAATTGAAAACG
AACGTACGTACCGACTACTTTATTTTTGCAGGCCGGAAATCAAGCGATGAATGAGACATC
CTTCTGTTTTCTATGTTGTGCTTGAAGGGGACAGACAGTCGCTTATCTTAGTGAGATTGC
TTACTAACTGAATTTACTTTGCTGCTGCTAGAGATTTGCACCTGCATAGCGCAGATTCTG
CATCTTCTCAATAGCTTAATTATTACATTCTCAGATGATGATAAGACGGAAACTGGACAA
TCTTTTGTTTATATTGATGGATTTCTTGTCAAAAAGCATAACAATCAACATACTATTGTT
AATTTCGAAACTTACAAAAATAAAATGAAAGTTTCCGATAGGCGTAAGTTTGAAAAAGCA
AACTTTGACGAGTTTGAGTCGGCTCTAAATAACAAAAACGACTTGGTACATTGTCCCTCA
ATAACTTTATTTGAATCGATCCCCACGGAAGTGCGGTCATTCTACGAAGACGAAAAGTCT
GGCCTAATCAAAGTGGTAAAATTCAGAACTGGTGCAATGGATAGGAAAAGGTCTTTTGAA
AAAATTGTCATTTCCGTCATGGTCGGGAAAAATGTACAAAAGTTCCTGACATTTGTTGAA
GACGAACCAGATTTCCAGGGCGGACCAATCCCTTCAAAGTATCTTATTCCCAAGAAAATC
AACTTGATGGTCTACACGTTGTTTCAAGTGCATACTTTGAAATTCAATAGAAAGGATTAC
GATACCCTTTCTCTTTTTTACCTCAACAGAGGATACTATAATGAGTTGAGTTTTCCGTGT
CCTGGAACGTTGTCACGAAATAGCGAGTGCCAGGCCGAACGACAGCTCTACGATGCGTAC
TTTCACTGACTTTGTTTCTGGCGCACCTATTGTAAGGAGTCTTCAGAAAAGCACCATAAG
GAAATATGGGTACAATTTGGCACCCCACATGTTTTTGTTACTACACGTAGATGAGCTATC
GATTTTTTCTGCATACCAAGCAAGTTTACCTGGCGAAAAGAAAGTCGACACAGAGCGGCT
GAAGCGTGATCTATGCCCACGTAAACCCATTGAGATAAAGTACTTTTCACAGATATGTAA
CGATATGATGAACAAAAAGGACCGATTGGGTGATGTTTTGCATGTGTGCTGCCCAAGTTG
AGAAGAGATACTAACAAAATGACCGCGGCTCTCAAAAATAATTGACGAGCTTACGGTGAT
ACGCTTACCGTTATCCAGAGCTACAGCGCAACGTATACGTCGACGATACAACAAGAACGG
TTCATCGGAGCCTCGACTAAAGACGCTTGACGGACTCACTTCCGAGCGCTGGATTCAATG
GTTAGGCCTTGAAAGCGACTACCATTGTTCATTCTCTAGTACTCGGAATGCGGAAGACGT
AGTGGCAGGTGAGGCGGCGAGTTCAGATCATCATCAAAAAATTTCAAGAGTAACGCGAAA
AAGGCCCCGAGAGCCCAAGAGTACAAACGATATCCTCGTCGCAGGCCAGAAACTCTTTGG
CAGCTCCTTTGAATTCAGGGACTTGCATCAGTTGCGCTTATGTCATGAAATATACATGGC
AGACACACCCTCTGTGGCAGTACAGGCCCCACCGGGCTATGGTAAGACGGAGTTATTTCA
TCTCCCCTTGATAGCACTGGCGTCTAAGGGCGACGTGAAATATGTGTCGTTTCTGTTTGT
ACCGTACACAGTGTTGCTTGCTAATTGCATGATCAGGTTGGGCCGATGCGGTTGCTTGAA
TGTGGCCCCTGTAAGAAACTTTATTGAAGAAGGTTGCGATGGCGTTACTGATTTATACGT
GGGGATCTACGATGATCTTGCTAGCACTAATTTCACAGACAGGATAGCTGCGTGGGAGAA
TATTGTTGAGTGCACCTTTAGGACCAACAACGTAAAATTGGGTTACCTCATTGTAGATGA
GTTTCACAACTTTGAAACGGAGGTCTACCGGCAGTCGCAATTTGGGGGCATAACTAACCT
TGATTTTGACGCTTTTGAGAAAGCAATCTTTTTGAGCGGCACAGCACCTGAGGCTGTAGC
TGATGCTGCGTTGCAGCGTATTGGGCTTACGGGACTGGCCAAGAAGTCGATGGACATCAA
CGAGCTCAAACGGTCGGAAGATCTCAGCAGAGGTCTATCCAGCTATCCAACACGGATGTT
TAATCTAATCAAGGAGAAATCCGAGGTGCCTTTAGGGCATGTTCATAAAATTTGGAAGAA
AGTGGAATCACAGCCCGAAGAAGCACTGAAGCTTCTTTTAGCCCTCTTTGAAATTGAACC
AGAGTCGAAGGCCATTGTAGTTGCAAGCACAACCAACGAAGTGGAAGAATTGGCCTGCTC
TTGGAGAAAGTATTTTAGGGTGGTATGGATACACGGGAAGCTGGGTGCTGCAGAAAAGGT
GTCTCGCACAAAGGAGTTTGTCACTGACGGTAGCATGCGAGTTCTCATCGGAACGAAATT
AGTGACTGAAGGAATTGACATTAAGCAATTGATGATGGTGATCATGCTTGATAATAGACT
TAATATTATTGAGCTCATTCAAGGCGTAGGGAGACTAAGAGATGGGGGCCTCTGTTATCT
ATTATCTAGAAAAAACAGTTGGGCGGCAAGGAATCGTAAGGGTGAATTACCACCGATTAA
GGAAGGCTGTATAACCGAACAGGTACGCGAGTTCTATGGACTTGAATCAAAGAAAGGAAA
AAAGGGCCAGCATGTTGGATGCTGTGGCTCCAGGACAGACCTGTCTGCTGACACAGTGGA
ACTGATAGAAAGAATGGACAGATTGGCTGAAAAACAGGCGACAGCTTCCATGTCGATCGT
TGCGTTACCGTCTAGCTTCCAGGAGAGCAATAGCAGTGACAGGTGCAGAAAGTATTGCAG
CAGTGATGAGGACAGCAACACGTGCATTCATGGTAGTGCTAATGCCAGTACCAATGCGAC
TACCAACTCCAGCACTAATGCTACTACCACTGCCAGCACCAACGTCAGGACTAGTGCTAC
TACCACTGCCAGCATCAACGTCAGGACTAGTGCGACTACCACTGAAAGTACCAACTCCAG
CACTAATGCTACTACCACTGCCAGCACCAACGTCAGGACTAGTGCTACTACCACTGCCAG
CATCAACGTCAGGACTAGTGCGACTACCACTGAAAGTACCAACTCCAACACTAGTGCTAC
TACCACCGAAAGTACCGACTCCAACACTAGTGCTACTACCACTGAAAGTACCAACTCCAG
CACTAATGCTACTACCACTGCCAGCATCAACGTCAGGACTAGTGCGACTACCACTGAAAG
TACCAACTCCAACACTAATGCTACTACCACTGAAAGTACCAACTCCAGCACTAATGCTAC
TACCACTGAAGGTACCAACTCCAACACTAGTGCTACTACCACTGCTAGCACCAACTCCAG
CACTAATGCTACTACCACTGAAAGTACCAACGCTAGTGCCAAGGAGGACGCCAATAAAGA
TGGCAATGCTGAGGATAATAGATTCCATCCAGTCACCGACATTAACAAAGAGTCGTATAA
GCGGAAAGGGAGTCAAATGGTTTTGCTAGAGAGAAAGAAACTGAAAGCACAATTTCCCAA
TACTTCCGAGAATATGAATGTCTTACAGTTTCTTGGATTTCGGTCTGACGAAATTAAACA
TCTTTTCCTCTATGGTATTGACGTATACTTCTGCCCAGAGGGAGTATTCACACAATACGG
ATTATGCAAGGGCTGTCAAAAGATGTTCGAGCTCTGTGTCTGTTGGGCTGGCCAGAAAGT
ATCGTATCGGAGGATGGCTTGGGAAGCACTAGCTGTGGAGAGAATGCTGCGAAATGACGA
GGAATACAAAGAATACTTGGAAGACATCGAGCCATATCATGGGGACCCTGTAGGATATTT
GAAATATTTTAGCGTAAAAAGGGGAGAGATCTACTCTCAGATACAGAGAAATTATGCTTG
GTACCTGGCCATTACTAGAAGAAGAGAAACAATTAGTGTATTGGATTCGACAAGAGGCAA
GCAAGGGAGCCAAGTTTTCCGCATGTCTGGAAGGCAGATCAAAGAGTTGTATTATAAAGT
ATGGAGCAACTTGCGTGAATCGAAGACAGAGGTGCTGCAGTACTTTTTGAACTGGGACGA
AAAAAAGTGCCGGGAAGAATGGGAGGCAAAAGACGATACGGTCTTTGTGGAAGCGCTCGA
GAAAGTTGGAGTTTTTCAGCGTTTGCGTTCCATGACGAGCGCTGGACTGCAGGGTCCGCA
GTACGTCAAGCTGCAGTTTAGCAGGCATCATCGACAGTTGAGGAGCAGATATGAATTAAG
TCTAGGAATGCACTTGCGAGATCAGCTTGCGCTGGGAGTTACCCCATCTAAAGTGCCGCA
TTGGACGGCATTCCTGTCGATGCTGATAGGGCTGTTCTGCAATAAAACATTTCGGCAGAA
ACTGGAATATCTTTTGGAGCAGATTTCGGAGGTGTGGTTGTTACCACATTGGCTTGATTT
GGCAAACGTTGAAGTTCTCGCTGCAGATAACACGAGGGTACCGCTGTACATGCTGATGGT
AGCGGTTCACAAAGAGCTGGATAGCGATGATGTTCCAGACGGTAGATTTGATATATTATT
ATGTAGAGATTCGAGCAGAGAAGTTGGAGAGTGAAGGAAATTGTTGTTACGAAAGTCAGT
GATTATGTATTGTGTAGTATAGTATATTGTAAGAAATTTTTTTTTCTAGGGAATATGCGT
TTTGATGTAGTAGTATTTCACTGTTTTGATTTAGTGTTTGTTGCACGGCAGTAGCGAGAG
ACAAGTGGGAAAGAGTAGGATAAAAAGACAATCTATAAAAAGTAAACATAAAATAAAGGT
AGTAAGTAGCTTTTGGTTGAACATCCGGGTAAGAGACAACAGGGCTTGGAGGAGACGTAC
ATGAGGGCTATTTAGGGCTATTTAGGGCTATGTAGAAGTGTTGTAGGGCTAAAGAACAGG
GTTTCATTTTCATTTTTTTTTTTTAATTTCGGTCAGAAAGCCGGGTAAGGAGTGACAGCG
AGAGTAGAGGTAGATGTGAAAAG
>Chr_XVI:937233-942804
TATATATATGTCACTGTATTGCATGCTGGATGGTGTTAGACAAGGCCGTAGGGACATATA
GCATCTAGGAAGTAACCTTGTACGAAAATAGGCAATATTTCCTGTTTAGGCGATTGTGAC
GCAGATTTTAGTCCAACGATCTAGCGTCAAGGAATTTTTTTATAGTGGGACATTGCACCA
AGGAAGTAACTTGATACGTCGTGGGTGAATGGGTCTGTTTTCTTATTCGGCGGGGTAATA
CATTTTTGGGGGAAGTTTGTCTGTCTGACGCGCCATATGTAGGTACGCCAAAAAGGGCTC
CTCTACTTCGAAGCGCGAGGTCGTATACCTAATAAGGAAATGTAATTTATAACTTTTTAT
TATATTGGTCTTTTCGAGAGCGGAACGTAGGTCCATGTTTAAAGTATCCAAGAGAATATC
CACGAAGCGGCTGAGCAACGAACAGAATCCTGGTTCTCCTCGACTAAGCAGATAGTTAAG
ATACTGTGCACCATGGAAATTGAAAACGAAAGTACGTACCGACTACTTTATTTTTGCAGG
CCGGAAATCAAGCGATGAATGAGACATCCTTCTGTTTTCTATGTTGTGCTTGAAGGGGAC
AGACAGTCGCTTATCTTAGTGAGATTGCTTACTAACTGAATTTACTTTGCTGCTGCTAGA
GATTTGCACCTGCATAGCGCAGATTCTGCATCTTCTCAATAGCTTAATTATTACATTCTC
AGATGATGATAAGACGGAAACTGGACAATCTTTTGTTTATATTGATGGATTTCTTGTCAA
AAAGCATAACAATCAACATACTATTGTTAATTTCGAAACTTACAAAAATAAAATGAAAGT
TTCCGATAGGCGTAAGTTTGAAAAAGCAAACTTTGACGAGTTTGAGTCGGCTCTAAATAA
CAAAAACGACTTGGTACATTGTCCCTCAATAACTTTATTTGAATCGATCCCCACGGAAGT
GCGGTCATTCTACGAAGACGAAAAGTCTGGCCTAATCAAAGTGGTAAAATTCAGAACTGG
TGCAATGGATAGGAAAAGGTCTTTTGAAAAAATTGTCATTTCCGTCATGGTCGGGAAAAA
TGTACAAAAGTTCCTGACATTTGTTGAAGACGAACCAGATTTCCAGGGCGGACCAATCCC
TTCAAAGTATCTTATTCCCAAGAAAATCAACTTGATGGTCTACACGTTGTTTCAAGTGCA
TACTTTGAAATTCAATAGAAAGGATTACGATACCCTTTCTCTTTTTTACCTCAACAGAGG
ATACTATAATGAGTTGAGTTTTCCGTGTCCTGGAACGTTGTCACGAAATAGCGAGTGCCA
GGCCGAACGACAGCTCTACGATGCGTACTTTCACTGACTTTGTTTCTGGCGCACCTATTG
TAAGGAGTCTTCAGAAAAGCACCATAAGGAAATATGGGTACAATTTGGCACCCCACATGT
TTTTGTTACTACACGTAGATGAGCTATCGATTTTTTCTGCATACCAAGCAAGTTTACCTG
GCGAAAAGAAAGTCGACACAGAGCGGCTGAAGCGTGATCTATGCCCACGTAAACCCATTG
AGATAAAGTACTTTTCACAGATATGTAACGATATGATGAACAAAAAGGACCGATTGGGTG
ATGTTTTGCATGTGTGCTGCCCAAGTTGAGAAGAGATACTAACAAAATGACCGCGGCTCT
CAAAAATAATTGACGAGCTTACGGTGATACGCTTACCGTTATCCAGAGCTACAGCGCAAC
GTATACGTCGACGATACAACAAGAACGGTTCATCGGAGCCTCGACTAAAGACGCTTGACG
GACTCACTTCCGAGCGCTGGATTCAATGGTTAGGCCTTGAAAGCGACTACCATTGTTCAT
TCTCTAGTACTCGGAATGCGGAAGACGTAGTGGCAGGTGAGGCGGCGAGTTCAGATCATC
ATCAAAAAATTTCAAGAGTAACGCGAAAAAGGCCCCGAGAGCCCAAGAGTACAAACGATA
TCCTCGTCGCAGGCCAGAAACTCTTTGGCAGCTCCTTTGAATTCAGGGACTTGCATCAGT
TGCGCTTATGTCATGAAATATACATGGCAGACACACCCTCTGTGGCAGTACAGGCCCCAC
CGGGCTATGGTAAGACGGAGTTATTTCATCTCCCCTTGATAGCACTGGCGTCTAAGGGCG
ACGTGAAATATGTGTCGTTTCTGTTTGTACCGTACACAGTGTTGCTTGCTAATTGCATGA
TCAGGTTGGGCCGATGCGGTTGCTTGAATGTGGCCCCTGTAAGAAACTTTATTGAAGAAG
GTTGCGATGGCGTTACTGATTTATACGTGGGGATCTACGATGATCTTGCTAGCACTAATT
TCACAGACAGGATAGCTGCGTGGGAGAATATTGTTGAGTGCACCTTTAGGACCAACAACG
TAAAATTGGGTTACCTCATTGTAGATGAGTTTCACAACTTTGAAACGGAGGTCTACCGGC
AGTCGCAATTTGGGGGCATAACTAACCTTGATTTTGACGCTTTTGAGAAAGCAATCTTTT
TGAGCGGCACAGCACCTGAGGCTGTAGCTGATGCTGCGTTGCAGCGTATTGGGCTTACGG
GACTGGCCAAGAAGTCGATGGACATCAACGAGCTCAAACGGTCGGAAGATCTCAGCAGAG
GTCTATCCAGCTATCCAACACGGATGTTTAATCTAATCAAGGAGAAATCCGAGGTGCCTT
TAGGGCATGTTCATAAAATTTGGAAGAAAGTGGAATCACAGCCCGAAGAAGCACTGAAGC
TTCTTTTAGCCCTCTTTGAAATTGAACCAGAGTCGAAGGCCATTGTAGTTGCAAGCACAA
CCAACGAAGTGGAAGAATTGGCCTGCTCTTGGAGAAAGTATTTTAGGGTGGTATGGATAC
ACGGGAAGCTGGGTGCTGCAGAAAAGGTGTCTCGCACAAAGGAGTTTGTCACTGACGGTA
GCATGCGAGTTCTCATCGGAACGAAATTAGTGACTGAAGGAATTGACATTAAGCAATTGA
TGATGGTGATCATGCTTGATAATAGACTTAATATTATTGAGCTCATTCAAGGCGTAGGGA
GACTAAGAGATGGGGGCCTCTGTTATCTATTATCTAGAAAAAACAGTTGGGCGGCAAGGA
ATCGTAAGGGTGAATTACCACCGATTAAGGAAGGCTGTATAACCGAACAGGTACGCGAGT
TCTATGGACTTGAATCAAAGAAAGGAAAAAAGGGCCAGCATGTTGGATGCTGTGGCTCCA
GGACAGACCTGTCTGCTGACACAGTGGAACTGATAGAAAGAATGGACAGATTGGCTGAAA
AACAGGCGACAGCTTCCATGTCGATCGTTGCGTTACCGTCTAGCTTCCAGGAGAGCAATA
GCAGTGACAGGTGCAGAAAGTATTGCAGCAGTGATGAGGACAGCAACACGTGCATTCATG
GTAGTGCTAATGCCAGTACCAATGCGACTACCAACTCCAGCACTAATGCTACTACCACTG
CCAGCACCAACGTCAGGACTAGTGCTACTACCACTGCCAGCATCAACGTCAGGACTAGTG
CGACTACCACTGAAAGTACCAACTCCAGCACTAATGCTACTACCACTGCCAGCACCAACG
TCAGGACTAGTGCTACTACCACTGCCAGCATCAACGTCAGGACTAGTGCGACTACCACTG
AAAGTACCAACTCCAACACTAGTGCTACTACCACCGAAAGTACCGACTCCAACACTAGTG
CTACTACCACTGAAAGTACCAACTCCAGCACTAATGCTACTACCACTGCCAGCATCAACG
TCAGGACTAGTGCGACTACCACTGAAAGTACCAACTCCAACACTAATGCTACTACCACTG
AAAGTACCAACTCCAGCACTAATGCTACTACCACTGAAGGTACCAACTCCAACACTAGTG
CTACTACCACTGCTAGCACCAACTCCAGCACTAATGCTACTACCACTGAAAGTACCAACG
CTAGTGCCAAGGAGGACGCCAATAAAGATGGCAATGCTGAGGATAATAGATTCCATCCAG
TCACCGACATTAACAAAGAGTCGTATAAGCGGAAAGGGAGTCAAATGGTTTTGCTAGAGA
GAAAGAAACTGAAAGCACAATTTCCCAATACTTCCGAGAATATGAATGTCTTACAGTTTC
TTGGATTTCGGTCTGACGAAATTAAACATCTTTTCCTCTATGGTATTGACGTATACTTCT
GCCCAGAGGGAGTATTCACACAATACGGATTATGCAAGGGCTGTCAAAAGATGTTCGAGC
TCTGTGTCTGTTGGGCTGGCCAGAAAGTATCGTATCGGAGGATGGCTTGGGAAGCACTAG
CTGTGGAGAGAATGCTGCGAAATGACGAGGAATACAAAGAATACTTGGAAGACATCGAGC
CATATCATGGGGACCCTGTAGGATATTTGAAATATTTTAGCGTAAAAAGGGGAGAGATCT
ACTCTCAGATACAGAGAAATTATGCTTGGTACCTGGCCATTACTAGAAGAAGAGAAACAA
TTAGTGTATTGGATTCGACAAGAGGCAAGCAAGGGAGCCAAGTTTTCCGCATGTCTGGAA
GGCAGATCAAAGAGTTGTATTATAAAGTATGGAGCAACTTGCGTGAATCGAAGACAGAGG
TGCTGCAGTACTTTTTGAACTGGGACGAAAAAAAGTGCCGGGAAGAATGGGAGGCAAAAG
ACGATACGGTCTTTGTGGAAGCGCTCGAGAAAGTTGGAGTTTTTCAGCGTTTGCGTTCCA
TGACGAGCGCTGGACTGCAGGGTCCGCAGTACGTCAAGCTGCAGTTTAGCAGGCATCATC
GACAGTTGAGGAGCAGATATGAATTAAGTCTAGGAATGCACTTGCGAGATCAGCTTGCGC
TGGGAGTTACCCCATCTAAAGTGCCGCATTGGACGGCATTCCTGTCGATGCTGATAGGGC
TGTTCTGCAATAAAACATTTCGGCAGAAACTGGAATATCTTTTGGAGCAGATTTCGGAGG
TGTGGTTGTTACCACATTGGCTTGATTTGGCAAACGTTGAAGTTCTCGCTGCAGATAACA
CGAGGGTACCGCTGTACATGCTGATGGTAGCGGTTCACAAAGAGCTGGATAGCGATGATG
TTCCAGACGGTAGATTTGATATATTATTATGTAGAGATTCGAGCAGAGAAGTTGGAGAGT
GAAGGAAATTGTTGTTACGAAAGTCAGTGATTATGTATTGTGTAGTATAGTATATTGTAA
GAAATTTTTTTTTCTAGGGAATATGCGTTTTGATGTAGTAGTATTTCACTGTTTTGATTT
AGTGTTTGTTGCACGGCAGTAGCGAGAGACAAGTGGGAAAGAGTAGGATAAAAAGACAAT
CTATAAAAAGTAAACATAAAATAAAGGTAGTAAGTAGCTTTTGGTTGAACATCCGGGTAA
GAGACAACAGGGCTTGGAGGAGACGTACATGAGGGCTATTTAGGGCTATTTAGGGCTATG
TAGAAGTGTTGTAGGGCTAAAGAACAGGGTTTCATTTTCATTTTTTTTTTTTTAATTTCG
GTCAGAAAGCCGGGTAAGGAGTGACAGCGAGAGTAGAGGTAGATGTGAAAAG
>Chr_XVI:943004-948575
TATATATATGTCACTGTATTGCATGCTGGATGGTGTTAGACAAGGCCGTAGGGACATATA
GCATCTAGGAAGTAACCTTGTACGAAAATAGGCAATATTTCCTGTTTAGGCGATTGTGAC
GCAGATTTTAGTCCAACGATCTAGCGTCAAGGAATTTTTTTATAGTGGGACATTGCACCA
AGGAAGTAACTTGATACGTCGTGGGTGAATGGGTCTGTTTTCTTATTCGGCGGGGTAATA
CATTTTTGGGGGAAGTTTGTCTGTCTGACGCGCCATATGTAGGTACGCCAAAAAGGGCTC
CTCTACTTCGAAGCGCGAGGTCGTATACCTAATAAGGAAATGTAATTTATAACTTTTTAT
TATATTGGTCTTTTCGAGAGCGGAACGTAGGTCCATGTTTAAAGTATCCAAGAGAATATC
CACGAAGCGGCTGAGCAACGAACAGAATCCTGGTTCTCCTCGACTAAGCAGATAGTTAAG
ATACTGTGCACCATGGAAATTGAAAACGAAAGTACGTACCGACTACTTTATTTTTGCAGG
CCGGAAATCAAGCGATGAATGAGACATCCTTCTGTTTTCTATGTTGTGCTTGAAGGGGAC
AGACAGTCGCTTATCTTAGTGAGATTGCTTACTAACTGAATTTACTTTGCTGCTGCTAGA
GATTTGCACCTGCATAGCGCAGATTCTGCATCTTCTCAATAGCTTAATTATTACATTCTC
AGATGATGATAAGACGGAAACTGGACAATCTTTTGTTTATATTGATGGATTTCTTGTCAA
AAAGCATAACAATCAACATACTATTGTTAATTTCGAAACTTACAAAAATAAAATGAAAGT
TTCCGATAGGCGTAAGTTTGAAAAAGCAAACTTTGACGAGTTTGAGTCGGCTCTAAATAA
CAAAAACGACTTGGTACATTGTCCCTCAATAACTTTATTTGAATCGATCCCCACGGAAGT
GCGGTCATTCTACGAAGACGAAAAGTCTGGCCTAATCAAAGTGGTAAAATTCAGAACTGG
TGCAATGGATAGGAAAAGGTCTTTTGAAAAAATTGTCATTTCCGTCATGGTCGGGAAAAA
TGTACAAAAGTTCCTGACATTTGTTGAAGACGAACCAGATTTCCAGGGCGGACCAATCCC
TTCAAAGTATCTTATTCCCAAGAAAATCAACTTGATGGTCTACACGTTGTTTCAAGTGCA
TACTTTGAAATTCAATAGAAAGGATTACGATACCCTTTCTCTTTTTTACCTCAACAGAGG
ATACTATAATGAGTTGAGTTTTCCGTGTCCTGGAACGTTGTCACGAAATAGCGAGTGCCA
GGCCGAACGACAGCTCTACGATGCGTACTTTCACTGACTTTGTTTCTGGCGCACCTATTG
TAAGGAGTCTTCAGAAAAGCACCATAAGGAAATATGGGTACAATTTGGCACCCCACATGT
TTTTGTTACTACACGTAGATGAGCTATCGATTTTTTCTGCATACCAAGCAAGTTTACCTG
GCGAAAAGAAAGTCGACACAGAGCGGCTGAAGCGTGATCTATGCCCACGTAAACCCATTG
AGATAAAGTACTTTTCACAGATATGTAACGATATGATGAACAAAAAGGACCGATTGGGTG
ATGTTTTGCATGTGTGCTGCCCAAGTTGAGAAGAGATACTAACAAAATGACCGCGGCTCT
CAAAAATAATTGACGAGCTTACGGTGATACGCTTACCGTTATCCAGAGCTACAGCGCAAC
GTATACGTCGACGATACAACAAGAACGGTTCATCGGAGCCTCGACTAAAGACGCTTGACG
GACTCACTTCCGAGCGCTGGATTCAATGGTTAGGCCTTGAAAGCGACTACCATTGTTCAT
TCTCTAGTACTCGGAATGCGGAAGACGTAGTGGCAGGTGAGGCGGCGAGTTCAGATCATC
ATCAAAAAATTTCAAGAGTAACGCGAAAAAGGCCCCGAGAGCCCAAGAGTACAAACGATA
TCCTCGTCGCAGGCCAGAAACTCTTTGGCAGCTCCTTTGAATTCAGGGACTTGCATCAGT
TGCGCTTATGTCATGAAATATACATGGCAGACACACCCTCTGTGGCAGTACAGGCCCCAC
CGGGCTATGGTAAGACGGAGTTATTTCATCTCCCCTTGATAGCACTGGCGTCTAAGGGCG
ACGTGAAATATGTGTCGTTTCTGTTTGTACCGTACACAGTGTTGCTTGCTAATTGCATGA
TCAGGTTGGGCCGATGCGGTTGCTTGAATGTGGCCCCTGTAAGAAACTTTATTGAAGAAG
GTTGCGATGGCGTTACTGATTTATACGTGGGGATCTACGATGATCTTGCTAGCACTAATT
TCACAGACAGGATAGCTGCGTGGGAGAATATTGTTGAGTGCACCTTTAGGACCAACAACG
TAAAATTGGGTTACCTCATTGTAGATGAGTTTCACAACTTTGAAACGGAGGTCTACCGGC
AGTCGCAATTTGGGGGCATAACTAACCTTGATTTTGACGCTTTTGAGAAAGCAATCTTTT
TGAGCGGCACAGCACCTGAGGCTGTAGCTGATGCTGCGTTGCAGCGTATTGGGCTTACGG
GACTGGCCAAGAAGTCGATGGACATCAACGAGCTCAAACGGTCGGAAGATCTCAGCAGAG
GTCTATCCAGCTATCCAACACGGATGTTTAATCTAATCAAGGAGAAATCCGAGGTGCCTT
TAGGGCATGTTCATAAAATTTGGAAGAAAGTGGAATCACAGCCCGAAGAAGCACTGAAGC
TTCTTTTAGCCCTCTTTGAAATTGAACCAGAGTCGAAGGCCATTGTAGTTGCAAGCACAA
CCAACGAAGTGGAAGAATTGGCCTGCTCTTGGAGAAAGTATTTTAGGGTGGTATGGATAC
ACGGGAAGCTGGGTGCTGCAGAAAAGGTGTCTCGCACAAAGGAGTTTGTCACTGACGGTA
GCATGCGAGTTCTCATCGGAACGAAATTAGTGACTGAAGGAATTGACATTAAGCAATTGA
TGATGGTGATCATGCTTGATAATAGACTTAATATTATTGAGCTCATTCAAGGCGTAGGGA
GACTAAGAGATGGGGGCCTCTGTTATCTATTATCTAGAAAAAACAGTTGGGCGGCAAGGA
ATCGTAAGGGTGAATTACCACCGATTAAGGAAGGCTGTATAACCGAACAGGTACGCGAGT
TCTATGGACTTGAATCAAAGAAAGGAAAAAAGGGCCAGCATGTTGGATGCTGTGGCTCCA
GGACAGACCTGTCTGCTGACACAGTGGAACTGATAGAAAGAATGGACAGATTGGCTGAAA
AACAGGCGACAGCTTCCATGTCGATCGTTGCGTTACCGTCTAGCTTCCAGGAGAGCAATA
GCAGTGACAGGTGCAGAAAGTATTGCAGCAGTGATGAGGACAGCAACACGTGCATTCATG
GTAGTGCTAATGCCAGTACCAATGCGACTACCAACTCCAGCACTAATGCTACTACCACTG
CCAGCACCAACGTCAGGACTAGTGCTACTACCACTGCCAGCATCAACGTCAGGACTAGTG
CGACTACCACTGAAAGTACCAACTCCAGCACTAATGCTACTACCACTGCCAGCACCAACG
TCAGGACTAGTGCTACTACCACTGCCAGCATCAACGTCAGGACTAGTGCGACTACCACTG
AAAGTACCAACTCCAACACTAGTGCTACTACCACCGAAAGTACCGACTCCAACACTAGTG
CTACTACCACTGAAAGTACCAACTCCAGCACTAATGCTACTACCACTGCCAGCATCAACG
TCAGGACTAGTGCGACTACCACTGAAAGTACCAACTCCAACACTAATGCTACTACCACTG
AAAGTACCAACTCCAGCACTAATGCTACTACCACTGAAGGTACCAACTCCAACACTAGTG
CTACTACCACTGCTAGCACCAACTCCAGCACTAATGCTACTACCACTGAAAGTACCAACG
CTAGTGCCAAGGAGGACGCCAATAAAGATGGCAATGCTGAGGATAATAGATTCCATCCAG
TCACCGACATTAACAAAGAGTCGTATAAGCGGAAAGGGAGTCAAATGGTTTTGCTAGAGA
GAAAGAAACTGAAAGCACAATTTCCCAATACTTCCGAGAATATGAATGTCTTACAGTTTC
TTGGATTTCGGTCTGACGAAATTAAACATCTTTTCCTCTATGGTATTGACGTATACTTCT
GCCCAGAGGGAGTATTCACACAATACGGATTATGCAAGGGCTGTCAAAAGATGTTCGAGC
TCTGTGTCTGTTGGGCTGGCCAGAAAGTATCGTATCGGAGGATGGCTTGGGAAGCACTAG
CTGTGGAGAGAATGCTGCGAAATGACGAGGAATACAAAGAATACTTGGAAGACATCGAGC
CATATCATGGGGACCCTGTAGGATATTTGAAATATTTTAGCGTAAAAAGGGGAGAGATCT
ACTCTCAGATACAGAGAAATTATGCTTGGTACCTGGCCATTACTAGAAGAAGAGAAACAA
TTAGTGTATTGGATTCGACAAGAGGCAAGCAAGGGAGCCAAGTTTTCCGCATGTCTGGAA
GGCAGATCAAAGAGTTGTATTATAAAGTATGGAGCAACTTGCGTGAATCGAAGACAGAGG
TGCTGCAGTACTTTTTGAACTGGGACGAAAAAAAGTGCCGGGAAGAATGGGAGGCAAAAG
ACGATACGGTCTTTGTGGAAGCGCTCGAGAAAGTTGGAGTTTTTCAGCGTTTGCGTTCCA
TGACGAGCGCTGGACTGCAGGGTCCGCAGTACGTCAAGCTGCAGTTTAGCAGGCATCATC
GACAGTTGAGGAGCAGATATGAATTAAGTCTAGGAATGCACTTGCGAGATCAGCTTGCGC
TGGGAGTTACCCCATCTAAAGTGCCGCATTGGACGGCATTCCTGTCGATGCTGATAGGGC
TGTTCTGCAATAAAACATTTCGGCAGAAACTGGAATATCTTTTGGAGCAGATTTCGGAGG
TGTGGTTGTTACCACATTGGCTTGATTTGGCAAACGTTGAAGTTCTCGCTGCAGATAACA
CGAGGGTACCGCTGTACATGCTGATGGTAGCGGTTCACAAAGAGCTGGATAGCGATGATG
TTCCAGACGGTAGATTTGATATATTATTATGTAGAGATTCGAGCAGAGAAGTTGGAGAGT
GAAGGAAATTGTTGTTACGAAAGTCAGTGATTATGTATTGTGTAGTATAGTATATTGTAA
GAAATTTTTTTTTCTAGGGAATATGCGTTTTGATGTAGTAGTATTTCACTGTTTTGATTT
AGTGTTTGTTGCACGGCAGTAGCGAGAGACAAGTGGGAAAGAGTAGGATAAAAAGACAAT
CTATAAAAAGTAAACATAAAATAAAGGTAGTAAGTAGCTTTTGGTTGAACATCCGGGTAA
GAGACAACAGGGCTTGGAGGAGACGTACATGAGGGCTATTTAGGGCTATTTAGGGCTATG
TAGAAGTGTTGTAGGGCTAAAGAACAGGGTTTCATTTTCATTTTTTTTTTTTTAATTTCG
GTCAGAAAGCCGGGTAAGGAGTGACAGCGAGAGTAGAGGTAGATGTGAAAAG
>Chr_XVI:948775-954345
TATATATATGTCACTGTATTGCATGCTGGATGGTGTTAGACAAGGCCGTAGGGACATATA
GCATCTAGGAAGTAACCTTGTACGAAAATAGGCAATATTTCCTGTTTAGGCGATTGTGAC
GCAGATTTTAGTCCAACGATCTAGCGTCAAGGAATTTTTTTATAGTGGGACATTGCACCA
AGGAAGTAACTTGATACGTCGTGGGTGAATGGGTCTGTTTTCTTATTCGGCGGGGTAATA
CATTTTTGGGGGAAGTTTGTCTGTCTGACGCGCCATATGTAGGTACGCCAAAAAGGGCTC
CTCTACTTCGAAGCGCGAGGTCGTATACCTAATAAGGAAATGTAATTTATAACTTTTTAT
TATATTGGTCTTTTCGAGAGCGGAACGTAGGTCCATGTTTAAAGTATCCAAGAGAATATC
CACGAAGCGGCTGAGCAACGAACAGAATCCTGGTTCTCCTCGACTAAGCAGATAGTTAAG
ATACTGTGCACCATGGAAATTGAAAACGAAAGTACGTACCGACTACTTTATTTTTGCAGG
CCGGAAATCAAGCGATGAATGAGACATCCTTCTGTTTTCTATGTTGTGCTTGAAGGGGAC
AGACAGTCGCTTATCTTAGTGAGATTGCTTACTAACTGAATTTACTTTGCTGCTGCTAGA
GATTTGCACCTGCATAGCGCAGATTCTGCATCTTCTCAATAGCTTAATTATTACATTCTC
AGATGATGATAAGACGGAAACTGGACAATCTTTTGTTTATATTGATGGATTTCTTGTCAA
AAAGCATAACAATCAACATACTATTGTTAATTTCGAAACTTACAAAAATAAAATGAAAGT
TTCCGATAGGCGTAAGTTTGAAAAAGCAAACTTTGACGAGTTTGAGTCGGCTCTAAATAA
CAAAAACGACTTGGTACATTGTCCCTCAATAACTTTATTTGAATCGATCCCCACGGAAGT
GCGGTCATTCTACGAAGACGAAAAGTCTGGCCTAATCAAAGTGGTAAAATTCAGAACTGG
TGCAATGGATAGGAAAAGGTCTTTTGAAAAAATTGTCATTTCCGTCATGGTCGGGAAAAA
TGTACAAAAGTTCCTGACATTTGTTGAAGACGAACCAGATTTCCAGGGCGGACCAATCCC
TTCAAAGTATCTTATTCCCAAGAAAATCAACTTGATGGTCTACACGTTGTTTCAAGTGCA
TACTTTGAAATTCAATAGAAAGGATTACGATACCCTTTCTCTTTTTTACCTCAACAGAGG
ATACTATAATGAGTTGAGTTTTCCGTGTCCTGGAACGTTGTCACGAAATAGCGAGTGCCA
GGCCGAACGACAGCTCTACGATGCGTACTTTCACTGACTTTGTTTCTGGCGCACCTATTG
TAAGGAGTCTTCAGAAAAGCACCATAAGGAAATATGGGTACAATTTGGCACCCCACATGT
TTTTGTTACTACACGTAGATGAGCTATCGATTTTTTCTGCATACCAAGCAAGTTTACCTG
GCGAAAAGAAAGTCGACACAGAGCGGCTGAAGCGTGATCTATGCCCACGTAAACCCATTG
AGATAAAGTACTTTTCACAGATATGTAACGATATGATGAACAAAAAGGACCGATTGGGTG
ATGTTTTGCATGTGTGCTGCCCAAGTTGAGAAGAGATACTAACAAAATGACCGCGGCTCT
CAAAAATAATTGACGAGCTTACGGTGATACGCTTACCGTTATCCAGAGCTACAGCGCAAC
GTATACGTCGACGATACAACAAGAACGGTTCATCGGAGCCTCGACTAAAGACGCTTGACG
GACTCACTTCCGAGCGCTGGATTCAATGGTTAGGCCTTGAAAGCGACTACCATTGTTCAT
TCTCTAGTACTCGGAATGCGGAAGACGTAGTGGCAGGTGAGGCGGCGAGTTCAGATCATC
ATCAAAAAATTTCAAGAGTAACGCGAAAAAGGCCCCGAGAGCCCAAGAGTACAAACGATA
TCCTCGTCGCAGGCCAGAAACTCTTTGGCAGCTCCTTTGAATTCAGGGACTTGCATCAGT
TGCGCTTATGTCATGAAATATACATGGCAGACACACCCTCTGTGGCAGTACAGGCCCCAC
CGGGCTATGGTAAGACGGAGTTATTTCATCTCCCCTTGATAGCACTGGCGTCTAAGGGCG
ACGTGAAATATGTGTCGTTTCTGTTTGTACCGTACACAGTGTTGCTTGCTAATTGCATGA
TCAGGTTGGGCCGATGCGGTTGCTTGAATGTGGCCCCTGTAAGAAACTTTATTGAAGAAG
GTTGCGATGGCGTTACTGATTTATACGTGGGGATCTACGATGATCTTGCTAGCACTAATT
TCACAGACAGGATAGCTGCGTGGGAGAATATTGTTGAGTGCACCTTTAGGACCAACAACG
TAAAATTGGGTTACCTCATTGTAGATGAGTTTCACAACTTTGAAACGGAGGTCTACCGGC
AGTCGCAATTTGGGGGCATAACTAACCTTGATTTTGACGCTTTTGAGAAAGCAATCTTTT
TGAGCGGCACAGCACCTGAGGCTGTAGCTGATGCTGCGTTGCAGCGTATTGGGCTTACGG
GACTGGCCAAGAAGTCGATGGACATCAACGAGCTCAAACGGTCGGAAGATCTCAGCAGAG
GTCTATCCAGCTATCCAACACGGATGTTTAATCTAATCAAGGAGAAATCCGAGGTGCCTT
TAGGGCATGTTCATAAAATTTGGAAGAAAGTGGAATCACAGCCCGAAGAAGCACTGAAGC
TTCTTTTAGCCCTCTTTGAAATTGAACCAGAGTCGAAGGCCATTGTAGTTGCAAGCACAA
CCAACGAAGTGGAAGAATTGGCCTGCTCTTGGAGAAAGTATTTTAGGGTGGTATGGATAC
ACGGGAAGCTGGGTGCTGCAGAAAAGGTGTCTCGCACAAAGGAGTTTGTCACTGACGGTA
GCATGCGAGTTCTCATCGGAACGAAATTAGTGACTGAAGGAATTGACATTAAGCAATTGA
TGATGGTGATCATGCTTGATAATAGACTTAATATTATTGAGCTCATTCAAGGCGTAGGGA
GACTAAGAGATGGGGGCCTCTGTTATCTATTATCTAGAAAAAACAGTTGGGCGGCAAGGA
ATCGTAAGGGTGAATTACCACCGATTAAGGAAGGCTGTATAACCGAACAGGTACGCGAGT
TCTATGGACTTGAATCAAAGAAAGGAAAAAAGGGCCAGCATGTTGGATGCTGTGGCTCCA
GGACAGACCTGTCTGCTGACACAGTGGAACTGATAGAAAGAATGGACAGATTGGCTGAAA
AACAGGCGACAGCTTCCATGTCGATCGTTGCGTTACCGTCTAGCTTCCAGGAGAGCAATA
GCAGTGACAGGTGCAGAAAGTATTGCAGCAGTGATGAGGACAGCAACACGTGCATTCATG
GTAGTGCTAATGCCAGTACCAATGCGACTACCAACTCCAGCACTAATGCTACTACCACTG
CCAGCACCAACGTCAGGACTAGTGCTACTACCACTGCCAGCATCAACGTCAGGACTAGTG
CGACTACCACTGAAAGTACCAACTCCAGCACTAATGCTACTACCACTGCCAGCACCAACG
TCAGGACTAGTGCTACTACCACTGCCAGCATCAACGTCAGGACTAGTGCGACTACCACTG
AAAGTACCAACTCCAACACTAGTGCTACTACCACCGAAAGTACCGACTCCAACACTAGTG
CTACTACCACTGAAAGTACCAACTCCAGCACTAATGCTACTACCACTGCCAGCATCAACG
TCAGGACTAGTGCGACTACCACTGAAAGTACCAACTCCAACACTAATGCTACTACCACTG
AAAGTACCAACTCCAGCACTAATGCTACTACCACTGAAGGTACCAACTCCAACACTAGTG
CTACTACCACTGCTAGCACCAACTCCAGCACTAATGCTACTACCACTGAAAGTACCAACG
CTAGTGCCAAGGAGGACGCCAATAAAGATGGCAATGCTGAGGATAATAGATTCCATCCAG
TCACCGACATTAACAAAGAGTCGTATAAGCGGAAAGGGAGTCAAATGGTTTTGCTAGAGA
GAAAGAAACTGAAAGCACAATTTCCCAATACTTCCGAGAATATGAATGTCTTACAGTTTC
TTGGATTTCGGTCTGACGAAATTAAACATCTTTTCCTCTATGGTATTGACGTATACTTCT
GCCCAGAGGGAGTATTCACACAATACGGATTATGCAAGGGCTGTCAAAAGATGTTCGAGC
TCTGTGTCTGTTGGGCTGGCCAGAAAGTATCGTATCGGAGGATGGCTTGGGAAGCACTAG
CTGTGGAGAGAATGCTGCGAAATGACGAGGAATACAAAGAATACTTGGAAGACATCGAGC
CATATCATGGGGACCCTGTAGGATATTTGAAATATTTTAGCGTAAAAAGGGGAGAGATCT
ACTCTCAGATACAGAGAAATTATGCTTGGTACCTGGCCATTACTAGAAGAAGAGAAACAA
TTAGTGTATTGGATTCGACAAGAGGCAAGCAAGGGAGCCAAGTTTTCCGCATGTCTGGAA
GGCAGATCAAAGAGTTGTATTATAAAGTATGGAGCAACTTGCGTGAATCGAAGACAGAGG
TGCTGCAGTACTTTTTGAACTGGGACGAAAAAAAGTGCCGGGAAGAATGGGAGGCAAAAG
ACGATACGGTCTTTGTGGAAGCGCTCGAGAAAGTTGGAGTTTTTCAGCGTTTGCGTTCCA
TGACGAGCGCTGGACTGCAGGGTCCGCAGTACGTCAAGCTGCAGTTTAGCAGGCATCATC
GACAGTTGAGGAGCAGATATGAATTAAGTCTAGGAATGCACTTGCGAGATCAGCTTGCGC
TGGGAGTTACCCCATCTAAAGTGCCGCATTGGACGGCATTCCTGTCGATGCTGATAGGGC
TGTTCTGCAATAAAACATTTCGGCAGAAACTGGAATATCTTTTGGAGCAGATTTCGGAGG
TGTGGTTGTTACCACATTGGCTTGATTTGGCAAACGTTGAAGTTCTCGCTGCAGATAACA
CGAGGGTACCGCTGTACATGCTGATGGTAGCGGTTCACAAAGAGCTGGATAGCGATGATG
TTCCAGACGGTAGATTTGATATATTATTATGTAGAGATTCGAGCAGAGAAGTTGGAGAGT
GAAGGAAATTGTTGTTACGAAAGTCAGTGATTATGTATTGTGTAGTATAGTATATTGTAA
GAAATTTTTTTTTCTAGGGAATATGCGTTTTGATGTAGTAGTATTTCACTGTTTTGATTT
AGTGTTTGTTGCACGGCAGTAGCGAGAGACAAGTGGGAAAGAGTAGGATAAAAAGACAAT
CTATAAAAAGTAAACATAAAATAAAGGTAGTAAGTAGCTTTTGGTTGAACATCCGGGTAA
GAGACAACAGGGCTTGGAGGAGACGTACATGAGGGCTATTTAGGGCTATTTAGGGCTATG
TAGAAGTGTTGTAGGGCTAAAGAACAGGGTTTCATTTTCATTTTTTTTTTTTAATTTCGG
TCAGAAAGCCGGGTAAGGAGTGACAGCGAGAGTAGAGGTAGATGTGAAAAG
>Chr_XVI:954496-960066
TATATATATGTCACTGTATTGCATGCTGGATGGTGTTAGACAAGGCCGTAGGGACATATA
GCATCTAGGAAGTAACCTTGTACGAAAATAGGCAATATTTCCTGTTTAGGCGATTGTGAC
GCAGATTTTAGTCCAACGATCTAGCGTCAAGGAATTTTTTTATAGTGGGACATTGCACCA
AGGAAGTAACTTGATACGTCGTGGGTGAATGGGTCTGTTTTCTTATTCGGCGGGGTAATA
CATTTTTGGGGGAAGTTTGTCTGTCTGACGCGCCATATGTAGGTACGCCAAAAAGGGCTC
CTCTACTTCGAAGCGCGAGGTCGTATACCTAATAAGGAAATGTAATTTATAACTTTTTAT
TATATTGGTCTTTTCGAGAGCGGAACGTAGGTCCATGTTTAAAGTATCCAAGAGAATATC
CACGAAGCGGCTGAGCAACGAACAGAATCCTGGTTCTCCTCGACTAAGCAGATAGTTAAG
ATACTGTGCACCATGGAAATTGAAAACGAAAGTACGTACCGACTACTTTATTTTTGCAGG
CCGGAAATCAAGCGATGAATGAGACATCCTTCTGTTTTCTATGTTGTGCTTGAAGGGGAC
AGACAGTCGCTTATCTTAGTGAGATTGCTTACTAACTGAATTTACTTTGCTGCTGCTAGA
GATTTGCACCTGCATAGCGCAGATTCTGCATCTTCTCAATAGCTTAATTATTACATTCTC
AGATGATGATAAGACGGAAACTGGACAATCTTTTGTTTATATTGATGGATTTCTTGTCAA
AAAGCATAACAATCAACATACTATTGTTAATTTCGAAACTTACAAAAATAAAATGAAAGT
TTCCGATAGGCGTAAGTTTGAAAAAGCAAACTTTGACGAGTTTGAGTCGGCTCTAAATAA
CAAAAACGACTTGGTACATTGTCCCTCAATAACTTTATTTGAATCGATCCCCACGGAAGT
GCGGTCATTCTACGAAGACGAAAAGTCTGGCCTAATCAAAGTGGTAAAATTCAGAACTGG
TGCAATGGATAGGAAAAGGTCTTTTGAAAAAATTGTCATTTCCGTCATGGTCGGGAAAAA
TGTACAAAAGTTCCTGACATTTGTTGAAGACGAACCAGATTTCCAGGGCGGACCAATCCC
TTCAAAGTATCTTATTCCCAAGAAAATCAACTTGATGGTCTACACGTTGTTTCAAGTGCA
TACTTTGAAATTCAATAGAAAGGATTACGATACCCTTTCTCTTTTTTACCTCAACAGAGG
ATACTATAATGAGTTGAGTTTTCCGTGTCCTGGAACGTTGTCACGAAATAGCGAGTGCCA
GGCCGAACGACAGCTCTACGATGCGTACTTTCACTGACTTTGTTTCTGGCGCACCTATTG
TAAGGAGTCTTCAGAAAAGCACCATAAGGAAATATGGGTACAATTTGGCACCCCACATGT
TTTTGTTACTACACGTAGATGAGCTATCGATTTTTTCTGCATACCAAGCAAGTTTACCTG
GCGAAAAGAAAGTCGACACAGAGCGGCTGAAGCGTGATCTATGCCCACGTAAACCCATTG
AGATAAAGTACTTTTCACAGATATGTAACGATATGATGAACAAAAAGGACCGATTGGGTG
ATGTTTTGCATGTGTGCTGCCCAAGTTGAGAAGAGATACTAACAAAATGACCGCGGCTCT
CAAAAATAATTGACGAGCTTACGGTGATACGCTTACCGTTATCCAGAGCTACAGCGCAAC
GTATACGTCGACGATACAACAAGAACGGTTCATCGGAGCCTCGACTAAAGACGCTTGACG
GACTCACTTCCGAGCGCTGGATTCAATGGTTAGGCCTTGAAAGCGACTACCATTGTTCAT
TCTCTAGTACTCGGAATGCGGAAGACGTAGTGGCAGGTGAGGCGGCGAGTTCAGATCATC
ATCAAAAAATTTCAAGAGTAACGCGAAAAAGGCCCCGAGAGCCCAAGAGTACAAACGATA
TCCTCGTCGCAGGCCAGAAACTCTTTGGCAGCTCCTTTGAATTCAGGGACTTGCATCAGT
TGCGCTTATGTCATGAAATATACATGGCAGACACACCCTCTGTGGCAGTACAGGCCCCAC
CGGGCTATGGTAAGACGGAGTTATTTCATCTCCCCTTGATAGCACTGGCGTCTAAGGGCG
ACGTGAAATATGTGTCGTTTCTGTTTGTACCGTACACAGTGTTGCTTGCTAATTGCATGA
TCAGGTTGGGCCGATGCGGTTGCTTGAATGTGGCCCCTGTAAGAAACTTTATTGAAGAAG
GTTGCGATGGCGTTACTGATTTATACGTGGGGATCTACGATGATCTTGCTAGCACTAATT
TCACAGACAGGATAGCTGCGTGGGAGAATATTGTTGAGTGCACCTTTAGGACCAACAACG
TAAAATTGGGTTACCTCATTGTAGATGAGTTTCACAACTTTGAAACGGAGGTCTACCGGC
AGTCGCAATTTGGGGGCATAACTAACCTTGATTTTGACGCTTTTGAGAAAGCAATCTTTT
TGAGCGGCACAGCACCTGAGGCTGTAGCTGATGCTGCGTTGCAGCGTATTGGGCTTACGG
GACTGGCCAAGAAGTCGATGGACATCAACGAGCTCAAACGGTCGGAAGATCTCAGCAGAG
GTCTATCCAGCTATCCAACACGGATGTTTAATCTAATCAAGGAGAAATCCGAGGTGCCTT
TAGGGCATGTTCATAAAATTTGGAAGAAAGTGGAATCACAGCCCGAAGAAGCACTGAAGC
TTCTTTTAGCCCTCTTTGAAATTGAACCAGAGTCGAAGGCCATTGTAGTTGCAAGCACAA
CCAACGAAGTGGAAGAATTGGCCTGCTCTTGGAGAAAGTATTTTAGGGTGGTATGGATAC
ACGGGAAGCTGGGTGCTGCAGAAAAGGTGTCTCGCACAAAGGAGTTTGTCACTGACGGTA
GCATGCGAGTTCTCATCGGAACGAAATTAGTGACTGAAGGAATTGACATTAAGCAATTGA
TGATGGTGATCATGCTTGATAATAGACTTAATATTATTGAGCTCATTCAAGGCGTAGGGA
GACTAAGAGATGGGGGCCTCTGTTATCTATTATCTAGAAAAAACAGTTGGGCGGCAAGGA
ATCGTAAGGGTGAATTACCACCGATTAAGGAAGGCTGTATAACCGAACAGGTACGCGAGT
TCTATGGACTTGAATCAAAGAAAGGAAAAAAGGGCCAGCATGTTGGATGCTGTGGCTCCA
GGACAGACCTGTCTGCTGACACAGTGGAACTGATAGAAAGAATGGACAGATTGGCTGAAA
AACAGGCGACAGCTTCCATGTCGATCGTTGCGTTACCGTCTAGCTTCCAGGAGAGCAATA
GCAGTGACAGGTGCAGAAAGTATTGCAGCAGTGATGAGGACAGCAACACGTGCATTCATG
GTAGTGCTAATGCCAGTACCAATGCGACTACCAACTCCAGCACTAATGCTACTACCACTG
CCAGCACCAACGTCAGGACTAGTGCTACTACCACTGCCAGCATCAACGTCAGGACTAGTG
CGACTACCACTGAAAGTACCAACTCCAGCACTAATGCTACTACCACTGCCAGCACCAACG
TCAGGACTAGTGCTACTACCACTGCCAGCATCAACGTCAGGACTAGTGCGACTACCACTG
AAAGTACCAACTCCAACACTAGTGCTACTACCACCGAAAGTACCGACTCCAACACTAGTG
CTACTACCACTGAAAGTACCAACTCCAGCACTAATGCTACTACCACTGCCAGCATCAACG
TCAGGACTAGTGCGACTACCACTGAAAGTACCAACTCCAACACTAATGCTACTACCACTG
AAAGTACCAACTCCAGCACTAATGCTACTACCACTGAAGGTACCAACTCCAACACTAGTG
CTACTACCACTGCTAGCACCAACTCCAGCACTAATGCTACTACCACTGAAAGTACCAACG
CTAGTGCCAAGGAGGACGCCAATAAAGATGGCAATGCTGAGGATAATAGATTCCATCCAG
TCACCGACATTAACAAAGAGTCGTATAAGCGGAAAGGGAGTCAAATGGTTTTGCTAGAGA
GAAAGAAACTGAAAGCACAATTTCCCAATACTTCCGAGAATATGAATGTCTTACAGTTTC
TTGGATTTCGGTCTGACGAAATTAAACATCTTTTCCTCTATGGTATTGACGTATACTTCT
GCCCAGAGGGAGTATTCACACAATACGGATTATGCAAGGGCTGTCAAAAGATGTTCGAGC
TCTGTGTCTGTTGGGCTGGCCAGAAAGTATCGTATCGGAGGATGGCTTGGGAAGCACTAG
CTGTGGAGAGAATGCTGCGAAATGACGAGGAATACAAAGAATACTTGGAAGACATCGAGC
CATATCATGGGGACCCTGTAGGATATTTGAAATATTTTAGCGTAAAAAGGGGAGAGATCT
ACTCTCAGATACAGAGAAATTATGCTTGGTACCTGGCCATTACTAGAAGAAGAGAAACAA
TTAGTGTATTGGATTCGACAAGAGGCAAGCAAGGGAGCCAAGTTTTCCGCATGTCTGGAA
GGCAGATCAAAGAGTTGTATTATAAAGTATGGAGCAACTTGCGTGAATCGAAGACAGAGG
TGCTGCAGTACTTTTTGAACTGGGACGAAAAAAAGTGCCGGGAAGAATGGGAGGCAAAAG
ACGATACGGTCTTTGTGGAAGCGCTCGAGAAAGTTGGAGTTTTTCAGCGTTTGCGTTCCA
TGACGAGCGCTGGACTGCAGGGTCCGCAGTACGTCAAGCTGCAGTTTAGCAGGCATCATC
GACAGTTGAGGAGCAGATATGAATTAAGTCTAGGAATGCACTTGCGAGATCAGCTTGCGC
TGGGAGTTACCCCATCTAAAGTGCCGCATTGGACGGCATTCCTGTCGATGCTGATAGGGC
TGTTCTGCAATAAAACATTTCGGCAGAAACTGGAATATCTTTTGGAGCAGATTTCGGAGG
TGTGGTTGTTACCACATTGGCTTGATTTGGCAAACGTTGAAGTTCTCGCTGCAGATAACA
CGAGGGTACCGCTGTACATGCTGATGGTAGCGGTTCACAAAGAGCTGGATAGCGATGATG
TTCCAGACGGTAGATTTGATATATTATTATGTAGAGATTCGAGCAGAGAAGTTGGAGAGT
GAAGGAAATTGTTGTTACGAAAGTCAGTGATTATGTATTGTGTAGTATAGTATATTGTAA
GAAATTTTTTTTTCTAGGGAATATGCGTTTTGATGTAGTAGTATTTCACTGTTTTGATTT
AGTGTTTGTTGCACGGCAGTAGCGAGAGACAAGTGGGAAAGAGTAGGATAAAAAGACAAT
CTATAAAAAGTAAACATAAAATAAAGGTAGTAAGTAGCTTTTGGTTGAACATCCGGGTAA
GAGACAACAGGGCTTGGAGGAGACGTACATGAGGGCTATTTAGGGCTATTTAGGGCTATG
TAGAAGTGTTGTAGGGCTAAAGAACAGGGTTTCATTTTCATTTTTTTTTTTTAATTTCGG
TCAGAAAGCCGGGTAAGGAGTGACAGCGAGAGTAGAGGTAGATGTGAAAAG
>Chr_XVI:960255-965827
TATATATATGTCACTGTATTGCATGCTGGATGGTGTTAGACAAGGCCGTAGGGACATATA
GCATCTAGGAAGTAACCTTGTACGAAAATAGGCAATATTTCCTGTTTAGGCGATTGTGAC
GCAGATTTTAGTCCAACGATCTAGCGTCAAGGAATTTTTTTATAGTGGGACATTGCACCA
AGGAAGTAACTTGATACGTCGTGGGTGAATGGGTCTGTTTTCTTATTCGGCGGGGTAATA
CATTTTTGGGGGAAGTTTGTCTGTCTGACGCGCCATATGTAGGTACGCCAAAAAGGGCTC
CTCTACTTCGAAGCGCGAGGTCGTATACCTAATAAGGAAATGTAATTTATAACTTTTTAT
TATATTGGTCTTTTCGAGAGCGGAACGTAGGTCCATGTTTAAAGTATCCAAGAGAATATC
CACGAAGCGGCTGAGCAACGAACAGAATCCTGGTTCTCCTCGACTAAGCAGATAGTTAAG
ATACTGTGCACCATGGAAATTGAAAACGAAAGTACGTACCGACTACTTTATTTTTGCAGG
CCGGAAATCAAGCGATGAATGAGACATCCTTCTGTTTTCTATGTTGTGCTTGAAGGGGAC
AGACAGTCGCTTATCTTAGTGAGATTGCTTACTAACTGAATTTACTTTGCTGCTGCTAGA
GATTTGCACCTGCATAGCGCAGATTCTGCATCTTCTCAATAGCTTAATTATTACATTCTC
AGATGATGATAAGACGGAAACTGGACAATCTTTTGTTTATATTGATGGATTTCTTGTCAA
AAAGCATAACAATCAACATACTATTGTTAATTTCGAAACTTACAAAAATAAAATGAAAGT
TTCCGATAGGCGTAAGTTTGAAAAAGCAAACTTTGACGAGTTTGAGTCGGCTCTAAATAA
CAAAAACGACTTGGTACATTGTCCCTCAATAACTTTATTTGAATCGATCCCCACGGAAGT
GCGGTCATTCTACGAAGACGAAAAGTCTGGCCTAATCAAAGTGGTAAAATTCAGAACTGG
TGCAATGGATAGGAAAAGGTCTTTTGAAAAAATTGTCATTTCCGTCATGGTCGGGAAAAA
TGTACAAAAGTTCCTGACATTTGTTGAAGACGAACCAGATTTCCAGGGCGGACCAATCCC
TTCAAAGTATCTTATTCCCAAGAAAATCAACTTGATGGTCTACACGTTGTTTCAAGTGCA
TACTTTGAAATTCAATAGAAAGGATTACGATACCCTTTCTCTTTTTTACCTCAACAGAGG
ATACTATAATGAGTTGAGTTTTCCGTGTCCTGGAACGTTGTCACGAAATAGCGAGTGCCA
GGCCGAACGACAGCTCTACGATGCGTACTTTCACTGACTTTGTTTCTGGCGCACCTATTG
TAAGGAGTCTTCAGAAAAGCACCATAAGGAAATATGGGTACAATTTGGCACCCCACATGT
TTTTGTTACTACACGTAGATGAGCTATCGATTTTTTCTGCATACCAAGCAAGTTTACCTG
GCGAAAAGAAAGTCGACACAGAGCGGCTGAAGCGTGATCTATGCCCACGTAAACCCATTG
AGATAAAGTACTTTTCACAGATATGTAACGATATGATGAACAAAAAGGACCGATTGGGTG
ATGTTTTGCATGTGTGCTGCCCAAGTTGAGAAGAGATACTAACAAAATGACCGCGGCTCT
CAAAAATAATTGACGAGCTTACGGTGATACGCTTACCGTTATCCAGAGCTACAGCGCAAC
GTATACGTCGACGATACAACAAGAACGGTTCATCGGAGCCTCGACTAAAGACGCTTGACG
GACTCACTTCCGAGCGCTGGATTCAATGGTTAGGCCTTGAAAGCGACTACCATTGTTCAT
TCTCTAGTACTCGGAATGCGGAAGACGTAGTGGCAGGTGAGGCGGCGAGTTCAGATCATC
ATCAAAAAATTTCAAGAGTAACGCGAAAAAGGCCCCGAGAGCCCAAGAGTACAAACGATA
TCCTCGTCGCAGGCCAGAAACTCTTTGGCAGCTCCTTTGAATTCAGGGACTTGCATCAGT
TGCGCTTATGTCATGAAATATACATGGCAGACACACCCTCTGTGGCAGTACAGGCCCCAC
CGGGCTATGGTAAGACGGAGTTATTTCATCTCCCCTTGATAGCACTGGCGTCTAAGGGCG
ACGTGAAATATGTGTCGTTTCTGTTTGTACCGTACACAGTGTTGCTTGCTAATTGCATGA
TCAGGTTGGGCCGATGCGGTTGCTTGAATGTGGCCCCTGTAAGAAACTTTATTGAAGAAG
GTTGCGATGGCGTTACTGATTTATACGTGGGGATCTACGATGATCTTGCTAGCACTAATT
TCACAGACAGGATAGCTGCGTGGGAGAATATTGTTGAGTGCACCTTTAGGACCAACAACG
TAAAATTGGGTTACCTCATTGTAGATGAGTTTCACAACTTTGAAACGGAGGTCTACCGGC
AGTCGCAATTTGGGGGCATAACTAACCTTGATTTTGACGCTTTTGAGAAAGCAATCTTTT
TGAGCGGCACAGCACCTGAGGCTGTAGCTGATGCTGCGTTGCAGCGTATTGGGCTTACGG
GACTGGCCAAGAAGTCGATGGACATCAACGAGCTCAAACGGTCGGAAGATCTCAGCAGAG
GTCTATCCAGCTATCCAACACGGATGTTTAATCTAATCAAGGAGAAATCCGAGGTGCCTT
TAGGGCATGTTCATAAAATTTGGAAGAAAGTGGAATCACAGCCCGAAGAAGCACTGAAGC
TTCTTTTAGCCCTCTTTGAAATTGAACCAGAGTCGAAGGCCATTGTAGTTGCAAGCACAA
CCAACGAAGTGGAAGAATTGGCCTGCTCTTGGAGAAAGTATTTTAGGGTGGTATGGATAC
ACGGGAAGCTGGGTGCTGCAGAAAAGGTGTCTCGCACAAAGGAGTTTGTCACTGACGGTA
GCATGCGAGTTCTCATCGGAACGAAATTAGTGACTGAAGGAATTGACATTAAGCAATTGA
TGATGGTGATCATGCTTGATAATAGACTTAATATTATTGAGCTCATTCAAGGCGTAGGGA
GACTAAGAGATGGGGGCCTCTGTTATCTATTATCTAGAAAAAACAGTTGGGCGGCAAGGA
ATCGTAAGGGTGAATTACCACCGATTAAGGAAGGCTGTATAACCGAACAGGTACGCGAGT
TCTATGGACTTGAATCAAAGAAAGGAAAAAAGGGCCAGCATGTTGGATGCTGTGGCTCCA
GGACAGACCTGTCTGCTGACACAGTGGAACTGATAGAAAGAATGGACAGATTGGCTGAAA
AACAGGCGACAGCTTCCATGTCGATCGTTGCGTTACCGTCTAGCTTCCAGGAGAGCAATA
GCAGTGACAGGTGCAGAAAGTATTGCAGCAGTGATGAGGACAGCAACACGTGCATTCATG
GTAGTGCTAATGCCAGTACCAATGCGACTACCAACTCCAGCACTAATGCTACTACCACTG
CCAGCACCAACGTCAGGACTAGTGCTACTACCACTGCCAGCATCAACGTCAGGACTAGTG
CGACTACCACTGAAAGTACCAACTCCAGCACTAATGCTACTACCACTGCCAGCACCAACG
TCAGGACTAGTGCTACTACCACTGCCAGCATCAACGTCAGGACTAGTGCGACTACCACTG
AAAGTACCAACTCCAACACTAGTGCTACTACCACCGAAAGTACCGACTCCAACACTAGTG
CTACTACCACTGAAAGTACCAACTCCAGCACTAATGCTACTACCACTGCCAGCATCAACG
TCAGGACTAGTGCGACTACCACTGAAAGTACCAACTCCAACACTAATGCTACTACCACTG
AAAGTACCAACTCCAGCACTAATGCTACTACCACTGAAGGTACCAACTCCAACACTAGTG
CTACTACCACTGCTAGCACCAACTCCAGCACTAATGCTACTACCACTGAAAGTACCAACG
CTAGTGCCAAGGAGGACGCCAATAAAGATGGCAATGCTGAGGATAATAGATTCCATCCAG
TCACCGACATTAACAAAGAGTCGTATAAGCGGAAAGGGAGTCAAATGGTTTTGCTAGAGA
GAAAGAAACTGAAAGCACAATTTCCCAATACTTCCGAGAATATGAATGTCTTACAGTTTC
TTGGATTTCGGTCTGACGAAATTAAACATCTTTTCCTCTATGGTATTGACGTATACTTCT
GCCCAGAGGGAGTATTCACACAATACGGATTATGCAAGGGCTGTCAAAAGATGTTCGAGC
TCTGTGTCTGTTGGGCTGGCCAGAAAGTATCGTATCGGAGGATGGCTTGGGAAGCACTAG
CTGTGGAGAGAATGCTGCGAAATGACGAGGAATACAAAGAATACTTGGAAGACATCGAGC
CATATCATGGGGACCCTGTAGGATATTTGAAATATTTTAGCGTAAAAAGGGGAGAGATCT
ACTCTCAGATACAGAGAAATTATGCTTGGTACCTGGCCATTACTAGAAGAAGAGAAACAA
TTAGTGTATTGGATTCGACAAGAGGCAAGCAAGGGAGCCAAGTTTTCCGCATGTCTGGAA
GGCAGATCAAAGAGTTGTATTATAAAGTATGGAGCAACTTGCGTGAATCGAAGACAGAGG
TGCTGCAGTACTTTTTGAACTGGGACGAAAAAAAGTGCCGGGAAGAATGGGAGGCAAAAG
ACGATACGGTCTTTGTGGAAGCGCTCGAGAAAGTTGGAGTTTTTCAGCGTTTGCGTTCCA
TGACGAGCGCTGGACTGCAGGGTCCGCAGTACGTCAAGCTGCAGTTTAGCAGGCATCATC
GACAGTTGAGGAGCAGATATGAATTAAGTCTAGGAATGCACTTGCGAGATCAGCTTGCGC
TGGGAGTTACCCCATCTAAAGTGCCGCATTGGACGGCATTCCTGTCGATGCTGATAGGGC
TGTTCTGCAATAAAACATTTCGGCAGAAACTGGAATATCTTTTGGAGCAGATTTCGGAGG
TGTGGTTGTTACCACATTGGCTTGATTTGGCAAACGTTGAAGTTCTCGCTGCAGATAACA
CGAGGGTACCGCTGTACATGCTGATGGTAGCGGTTCACAAAGAGCTGGATAGCGATGATG
TTCCAGACGGTAGATTTGATATATTATTATGTAGAGATTCGAGCAGAGAAGTTGGAGAGT
GAAGGAAATTGTTGTTACGAAAGTCAGTGATTATGTATTGTGTAGTATAGTATATTGTAA
GAAATTTTTTTTTTCTAGGGAATATGCGTTTTGATGTAGTAGTATTTCACTGTTTTGATT
TAGTGTTTGTTGCACGGCAGTAGCGAGAGACAAGTGGGAAAGAGTAGGATAAAAAGACAA
TCTATAAAAAGTAAACATAAAATAAAGGTAGTAAGTAGCTTTTGGTTGAACATCCGGGTA
AGAGACAACAGGGCTTGGAGGAGACGTACATGAGGGCTATTTAGGGCTATTTAGGGCTAT
GTAGAAGTGTTGTAGGGCTAAAGAACAGGGTTTCATTTTCATTTTTTTTTTTTTAATTTC
GGTCAGAAAGCCGGGTAAGGAGTGACAGCGAGAGTAGAGGTAGATGTGAAAAG
