# Supplementary material for: Transient telomere uncapping triggers telomeric and subtelomeric rearrangements
Source: EMBO Rep. 2026 Feb 17;27(6):1607–31. doi: 10.1038/s44319-026-00717-4 (PMC13022453; doi:10.1038/s44319-026-00717-4)
Supplement: Supplementary file 5 — Dataset EV2 [file 44319_2026_717_MOESM5_ESM.zip]

Archive with 336 entries (329 files):
- Dataset EV2/
- __MACOSX/._Dataset EV2
- Dataset EV2/.DS_Store
- __MACOSX/Dataset EV2/._.DS_Store
- Dataset EV2/rad51/
- Dataset EV2/rad59/
- __MACOSX/Dataset EV2/._rad59
- Dataset EV2/pol32/
- __MACOSX/Dataset EV2/._pol32
- Dataset EV2/Dataset EV2 Legend.rtf
- __MACOSX/Dataset EV2/._Dataset EV2 Legend.rtf
- Dataset EV2/rad51_rad59/
- __MACOSX/Dataset EV2/._rad51_rad59
- Dataset EV2/rad52/
- Dataset EV2/WT/
- __MACOSX/Dataset EV2/._WT
- Dataset EV2/rad51/Chr_II.right.png
- Dataset EV2/rad51/Chr_XI.left.png
- Dataset EV2/rad51/Chr_XIII.right.png
- Dataset EV2/rad51/Chr_XIII.left.png
- Dataset EV2/rad51/Chr_V.left.png
- Dataset EV2/rad51/Chr_I.left.png
- Dataset EV2/rad51/Chr_XVI.right.png
- Dataset EV2/rad51/Chr_XV.right.png
- Dataset EV2/rad51/Chr_VII.left.png
- Dataset EV2/rad51/Chr_XV.left.png
- Dataset EV2/rad51/Chr_I.right.png
- Dataset EV2/rad51/Chr_V.right.png
- Dataset EV2/rad51/Chr_IX.left.png
- Dataset EV2/rad51/Chr_XI.right.png
- Dataset EV2/rad51/Chr_III.right.png
- Dataset EV2/rad51/Chr_VII.right.png
- Dataset EV2/rad51/Chr_IV.right.png
- Dataset EV2/rad51/Chr_XII.right.png
- Dataset EV2/rad51/Chr_III.left.png
- Dataset EV2/rad51/Chr_IV.left.png
- Dataset EV2/rad51/Chr_X.right.png
- Dataset EV2/rad51/Chr_IX.right.png
- Dataset EV2/rad51/Chr_VI.right.png
- Dataset EV2/rad51/Chr_II.left.png
- Dataset EV2/rad51/Chr_VIII.right.png
- Dataset EV2/rad51/Chr_XVI.left.png
- Dataset EV2/rad51/Chr_XII.left.png
- Dataset EV2/rad51/Chr_VI.left.png
- Dataset EV2/rad51/Chr_X.left.png
- Dataset EV2/rad51/Chr_XIV.left.png
- Dataset EV2/rad51/Chr_XIV.right.png
- Dataset EV2/rad51/Chr_VIII.left.png
- Dataset EV2/rad59/Chr_II.right.png
- __MACOSX/Dataset EV2/rad59/._Chr_II.right.png
- Dataset EV2/rad59/Chr_XI.left.png
- __MACOSX/Dataset EV2/rad59/._Chr_XI.left.png
- Dataset EV2/rad59/Chr_XIII.right.png
- __MACOSX/Dataset EV2/rad59/._Chr_XIII.right.png
- Dataset EV2/rad59/Chr_XIII.left.png
- __MACOSX/Dataset EV2/rad59/._Chr_XIII.left.png
- Dataset EV2/rad59/Chr_V.left.png
- __MACOSX/Dataset EV2/rad59/._Chr_V.left.png
- Dataset EV2/rad59/Chr_I.left.png
- __MACOSX/Dataset EV2/rad59/._Chr_I.left.png
- Dataset EV2/rad59/Chr_XVI.right.png
- __MACOSX/Dataset EV2/rad59/._Chr_XVI.right.png
- Dataset EV2/rad59/Chr_XV.right.png
- __MACOSX/Dataset EV2/rad59/._Chr_XV.right.png
- Dataset EV2/rad59/Chr_VII.left.png
- __MACOSX/Dataset EV2/rad59/._Chr_VII.left.png
- Dataset EV2/rad59/Chr_XV.left.png
- __MACOSX/Dataset EV2/rad59/._Chr_XV.left.png
- Dataset EV2/rad59/Chr_I.right.png
- __MACOSX/Dataset EV2/rad59/._Chr_I.right.png
- Dataset EV2/rad59/Chr_V.right.png
- __MACOSX/Dataset EV2/rad59/._Chr_V.right.png
- Dataset EV2/rad59/Chr_IX.left.png
- __MACOSX/Dataset EV2/rad59/._Chr_IX.left.png
- Dataset EV2/rad59/Chr_XI.right.png
- __MACOSX/Dataset EV2/rad59/._Chr_XI.right.png
- Dataset EV2/rad59/Chr_III.right.png
- __MACOSX/Dataset EV2/rad59/._Chr_III.right.png
- Dataset EV2/rad59/Chr_VII.right.png
- __MACOSX/Dataset EV2/rad59/._Chr_VII.right.png
- Dataset EV2/rad59/Chr_IV.right.png
- __MACOSX/Dataset EV2/rad59/._Chr_IV.right.png
- Dataset EV2/rad59/Chr_XII.right.png
- __MACOSX/Dataset EV2/rad59/._Chr_XII.right.png
- Dataset EV2/rad59/Chr_III.left.png
- __MACOSX/Dataset EV2/rad59/._Chr_III.left.png
- Dataset EV2/rad59/Chr_IV.left.png
- __MACOSX/Dataset EV2/rad59/._Chr_IV.left.png
- Dataset EV2/rad59/Chr_X.right.png
- __MACOSX/Dataset EV2/rad59/._Chr_X.right.png
- Dataset EV2/rad59/Chr_IX.right.png
- __MACOSX/Dataset EV2/rad59/._Chr_IX.right.png
- Dataset EV2/rad59/Chr_VI.right.png
- __MACOSX/Dataset EV2/rad59/._Chr_VI.right.png
- Dataset EV2/rad59/Chr_II.left.png
- __MACOSX/Dataset EV2/rad59/._Chr_II.left.png
- Dataset EV2/rad59/Chr_VIII.right.png
- __MACOSX/Dataset EV2/rad59/._Chr_VIII.right.png
- Dataset EV2/rad59/Chr_XVI.left.png
- __MACOSX/Dataset EV2/rad59/._Chr_XVI.left.png
- Dataset EV2/rad59/Chr_XII.left.png
- __MACOSX/Dataset EV2/rad59/._Chr_XII.left.png
- Dataset EV2/rad59/Chr_VI.left.png
- __MACOSX/Dataset EV2/rad59/._Chr_VI.left.png
- Dataset EV2/rad59/Chr_X.left.png
- __MACOSX/Dataset EV2/rad59/._Chr_X.left.png
- Dataset EV2/rad59/Chr_XIV.left.png
- __MACOSX/Dataset EV2/rad59/._Chr_XIV.left.png
- Dataset EV2/rad59/Chr_XIV.right.png
- __MACOSX/Dataset EV2/rad59/._Chr_XIV.right.png
- Dataset EV2/rad59/Chr_VIII.left.png
- __MACOSX/Dataset EV2/rad59/._Chr_VIII.left.png
- Dataset EV2/pol32/Chr_II.right.png
- __MACOSX/Dataset EV2/pol32/._Chr_II.right.png
- Dataset EV2/pol32/Chr_XI.left.png
- __MACOSX/Dataset EV2/pol32/._Chr_XI.left.png
- Dataset EV2/pol32/Chr_XIII.right.png
- __MACOSX/Dataset EV2/pol32/._Chr_XIII.right.png
- Dataset EV2/pol32/Chr_XIII.left.png
- __MACOSX/Dataset EV2/pol32/._Chr_XIII.left.png
- Dataset EV2/pol32/Chr_V.left.png
- __MACOSX/Dataset EV2/pol32/._Chr_V.left.png
- Dataset EV2/pol32/Chr_I.left.png
- __MACOSX/Dataset EV2/pol32/._Chr_I.left.png
- Dataset EV2/pol32/Chr_XVI.right.png
- __MACOSX/Dataset EV2/pol32/._Chr_XVI.right.png
- Dataset EV2/pol32/Chr_XV.right.png
- __MACOSX/Dataset EV2/pol32/._Chr_XV.right.png
- Dataset EV2/pol32/Chr_VII.left.png
- __MACOSX/Dataset EV2/pol32/._Chr_VII.left.png
- Dataset EV2/pol32/Chr_XV.left.png
- __MACOSX/Dataset EV2/pol32/._Chr_XV.left.png
- Dataset EV2/pol32/Chr_I.right.png
- __MACOSX/Dataset EV2/pol32/._Chr_I.right.png
- Dataset EV2/pol32/Chr_V.right.png
- __MACOSX/Dataset EV2/pol32/._Chr_V.right.png
- Dataset EV2/pol32/Chr_IX.left.png
- __MACOSX/Dataset EV2/pol32/._Chr_IX.left.png
- Dataset EV2/pol32/Chr_XI.right.png
- __MACOSX/Dataset EV2/pol32/._Chr_XI.right.png
- Dataset EV2/pol32/Chr_III.right.png
- __MACOSX/Dataset EV2/pol32/._Chr_III.right.png
- Dataset EV2/pol32/Chr_VII.right.png
- __MACOSX/Dataset EV2/pol32/._Chr_VII.right.png
- Dataset EV2/pol32/Chr_IV.right.png
- __MACOSX/Dataset EV2/pol32/._Chr_IV.right.png
- Dataset EV2/pol32/Chr_XII.right.png
- __MACOSX/Dataset EV2/pol32/._Chr_XII.right.png
- Dataset EV2/pol32/Chr_III.left.png
- __MACOSX/Dataset EV2/pol32/._Chr_III.left.png
- Dataset EV2/pol32/Chr_IV.left.png
- __MACOSX/Dataset EV2/pol32/._Chr_IV.left.png
- Dataset EV2/pol32/Chr_X.right.png
- __MACOSX/Dataset EV2/pol32/._Chr_X.right.png
- Dataset EV2/pol32/Chr_IX.right.png
- __MACOSX/Dataset EV2/pol32/._Chr_IX.right.png
- Dataset EV2/pol32/Chr_VI.right.png
- __MACOSX/Dataset EV2/pol32/._Chr_VI.right.png
- Dataset EV2/pol32/Chr_II.left.png
- __MACOSX/Dataset EV2/pol32/._Chr_II.left.png
- Dataset EV2/pol32/Chr_VIII.right.png
- __MACOSX/Dataset EV2/pol32/._Chr_VIII.right.png
- Dataset EV2/pol32/Chr_XVI.left.png
- __MACOSX/Dataset EV2/pol32/._Chr_XVI.left.png
- Dataset EV2/pol32/Chr_XII.left.png
- __MACOSX/Dataset EV2/pol32/._Chr_XII.left.png
- Dataset EV2/pol32/Chr_VI.left.png
- __MACOSX/Dataset EV2/pol32/._Chr_VI.left.png
- Dataset EV2/pol32/Chr_X.left.png
- __MACOSX/Dataset EV2/pol32/._Chr_X.left.png
- Dataset EV2/pol32/Chr_XIV.left.png
- __MACOSX/Dataset EV2/pol32/._Chr_XIV.left.png
- Dataset EV2/pol32/Chr_XIV.right.png
- __MACOSX/Dataset EV2/pol32/._Chr_XIV.right.png
- Dataset EV2/pol32/Chr_VIII.left.png
- __MACOSX/Dataset EV2/pol32/._Chr_VIII.left.png
- Dataset EV2/rad51_rad59/Chr_II.right.png
- __MACOSX/Dataset EV2/rad51_rad59/._Chr_II.right.png
- Dataset EV2/rad51_rad59/Chr_XI.left.png
- __MACOSX/Dataset EV2/rad51_rad59/._Chr_XI.left.png
- Dataset EV2/rad51_rad59/Chr_XIII.right.png
- __MACOSX/Dataset EV2/rad51_rad59/._Chr_XIII.right.png
- Dataset EV2/rad51_rad59/Chr_XIII.left.png
- __MACOSX/Dataset EV2/rad51_rad59/._Chr_XIII.left.png
- Dataset EV2/rad51_rad59/Chr_V.left.png
- __MACOSX/Dataset EV2/rad51_rad59/._Chr_V.left.png
- Dataset EV2/rad51_rad59/Chr_I.left.png
- __MACOSX/Dataset EV2/rad51_rad59/._Chr_I.left.png
- Dataset EV2/rad51_rad59/Chr_XVI.right.png
- __MACOSX/Dataset EV2/rad51_rad59/._Chr_XVI.right.png
- Dataset EV2/rad51_rad59/Chr_XV.right.png
- __MACOSX/Dataset EV2/rad51_rad59/._Chr_XV.right.png
- Dataset EV2/rad51_rad59/Chr_VII.left.png
- __MACOSX/Dataset EV2/rad51_rad59/._Chr_VII.left.png
- Dataset EV2/rad51_rad59/Chr_XV.left.png
- __MACOSX/Dataset EV2/rad51_rad59/._Chr_XV.left.png
- Dataset EV2/rad51_rad59/Chr_I.right.png
- __MACOSX/Dataset EV2/rad51_rad59/._Chr_I.right.png
- Dataset EV2/rad51_rad59/Chr_V.right.png
- __MACOSX/Dataset EV2/rad51_rad59/._Chr_V.right.png
- Dataset EV2/rad51_rad59/Chr_IX.left.png
- __MACOSX/Dataset EV2/rad51_rad59/._Chr_IX.left.png
- Dataset EV2/rad51_rad59/Chr_XI.right.png
- __MACOSX/Dataset EV2/rad51_rad59/._Chr_XI.right.png
- Dataset EV2/rad51_rad59/Chr_III.right.png
- __MACOSX/Dataset EV2/rad51_rad59/._Chr_III.right.png
- Dataset EV2/rad51_rad59/Chr_VII.right.png
- __MACOSX/Dataset EV2/rad51_rad59/._Chr_VII.right.png
- Dataset EV2/rad51_rad59/Chr_IV.right.png
- __MACOSX/Dataset EV2/rad51_rad59/._Chr_IV.right.png
- Dataset EV2/rad51_rad59/Chr_XII.right.png
- __MACOSX/Dataset EV2/rad51_rad59/._Chr_XII.right.png
- Dataset EV2/rad51_rad59/Chr_III.left.png
- __MACOSX/Dataset EV2/rad51_rad59/._Chr_III.left.png
- Dataset EV2/rad51_rad59/Chr_IV.left.png
- __MACOSX/Dataset EV2/rad51_rad59/._Chr_IV.left.png
- Dataset EV2/rad51_rad59/Chr_X.right.png
- __MACOSX/Dataset EV2/rad51_rad59/._Chr_X.right.png
- Dataset EV2/rad51_rad59/Chr_IX.right.png
- __MACOSX/Dataset EV2/rad51_rad59/._Chr_IX.right.png
- Dataset EV2/rad51_rad59/Chr_VI.right.png
- __MACOSX/Dataset EV2/rad51_rad59/._Chr_VI.right.png
- Dataset EV2/rad51_rad59/Chr_II.left.png
- __MACOSX/Dataset EV2/rad51_rad59/._Chr_II.left.png
- Dataset EV2/rad51_rad59/Chr_VIII.right.png
- __MACOSX/Dataset EV2/rad51_rad59/._Chr_VIII.right.png
- Dataset EV2/rad51_rad59/Chr_XVI.left.png
- __MACOSX/Dataset EV2/rad51_rad59/._Chr_XVI.left.png
- Dataset EV2/rad51_rad59/Chr_XII.left.png
- __MACOSX/Dataset EV2/rad51_rad59/._Chr_XII.left.png
- Dataset EV2/rad51_rad59/Chr_VI.left.png
- __MACOSX/Dataset EV2/rad51_rad59/._Chr_VI.left.png
- Dataset EV2/rad51_rad59/Chr_X.left.png
- __MACOSX/Dataset EV2/rad51_rad59/._Chr_X.left.png
- Dataset EV2/rad51_rad59/Chr_XIV.left.png
- __MACOSX/Dataset EV2/rad51_rad59/._Chr_XIV.left.png
- Dataset EV2/rad51_rad59/Chr_XIV.right.png
- __MACOSX/Dataset EV2/rad51_rad59/._Chr_XIV.right.png
- Dataset EV2/rad51_rad59/Chr_VIII.left.png
- __MACOSX/Dataset EV2/rad51_rad59/._Chr_VIII.left.png
- Dataset EV2/rad52/Chr_II.right.png
- Dataset EV2/rad52/Chr_XI.left.png
- Dataset EV2/rad52/Chr_XIII.right.png
- Dataset EV2/rad52/Chr_XIII.left.png
- Dataset EV2/rad52/Chr_V.left.png
- Dataset EV2/rad52/Chr_I.left.png
- Dataset EV2/rad52/Chr_XVI.right.png
- Dataset EV2/rad52/Chr_XV.right.png
- Dataset EV2/rad52/Chr_VII.left.png
- Dataset EV2/rad52/Chr_XV.left.png
- Dataset EV2/rad52/Chr_I.right.png
- Dataset EV2/rad52/Chr_V.right.png
- Dataset EV2/rad52/Chr_IX.left.png
- Dataset EV2/rad52/Chr_XI.right.png
- Dataset EV2/rad52/Chr_III.right.png
- Dataset EV2/rad52/Chr_VII.right.png
- Dataset EV2/rad52/Chr_IV.right.png
- Dataset EV2/rad52/Chr_XII.right.png
- Dataset EV2/rad52/Chr_III.left.png
- Dataset EV2/rad52/Chr_IV.left.png
- Dataset EV2/rad52/Chr_X.right.png
- Dataset EV2/rad52/Chr_IX.right.png
- Dataset EV2/rad52/Chr_VI.right.png
- Dataset EV2/rad52/Chr_II.left.png
- Dataset EV2/rad52/Chr_VIII.right.png
- Dataset EV2/rad52/Chr_XVI.left.png
- Dataset EV2/rad52/Chr_XII.left.png
- Dataset EV2/rad52/Chr_VI.left.png
- Dataset EV2/rad52/Chr_X.left.png
- Dataset EV2/rad52/Chr_XIV.left.png
- Dataset EV2/rad52/Chr_XIV.right.png
- Dataset EV2/rad52/Chr_VIII.left.png
- Dataset EV2/WT/Chr_II.right.png
- __MACOSX/Dataset EV2/WT/._Chr_II.right.png
- Dataset EV2/WT/Chr_XI.left.png
- __MACOSX/Dataset EV2/WT/._Chr_XI.left.png
- Dataset EV2/WT/Chr_XIII.right.png
- __MACOSX/Dataset EV2/WT/._Chr_XIII.right.png
- Dataset EV2/WT/Chr_XIII.left.png
- __MACOSX/Dataset EV2/WT/._Chr_XIII.left.png
- Dataset EV2/WT/Chr_V.left.png
- __MACOSX/Dataset EV2/WT/._Chr_V.left.png
- Dataset EV2/WT/Chr_I.left.png
- __MACOSX/Dataset EV2/WT/._Chr_I.left.png
- Dataset EV2/WT/Chr_XVI.right.png
- __MACOSX/Dataset EV2/WT/._Chr_XVI.right.png
- Dataset EV2/WT/Chr_XV.right.png
- __MACOSX/Dataset EV2/WT/._Chr_XV.right.png
- Dataset EV2/WT/Chr_VII.left.png
- __MACOSX/Dataset EV2/WT/._Chr_VII.left.png
- Dataset EV2/WT/Chr_XV.left.png
- __MACOSX/Dataset EV2/WT/._Chr_XV.left.png
- Dataset EV2/WT/Chr_I.right.png
- __MACOSX/Dataset EV2/WT/._Chr_I.right.png
- Dataset EV2/WT/Chr_V.right.png
- __MACOSX/Dataset EV2/WT/._Chr_V.right.png
- Dataset EV2/WT/Chr_IX.left.png
- __MACOSX/Dataset EV2/WT/._Chr_IX.left.png
- Dataset EV2/WT/Chr_XI.right.png
- __MACOSX/Dataset EV2/WT/._Chr_XI.right.png
[truncated: 36 more entries]
