# Supplementary material for: Transient telomere uncapping triggers telomeric and subtelomeric rearrangements
Source: EMBO Rep. 2026 Feb 17;27(6):1607–31. doi: 10.1038/s44319-026-00717-4 (PMC13022453; doi:10.1038/s44319-026-00717-4)
Supplement: Supplementary file 6 — Source data Fig. 1 [file 44319_2026_717_MOESM6_ESM.zip]

Archive with 8 entries (5 files):
- SourceData_Fig1/
- SourceData_Fig1/.DS_Store
- __MACOSX/SourceData_Fig1/._.DS_Store
- SourceData_Fig1/1B/
- SourceData_Fig1/1C/
- SourceData_Fig1/1B/rawdata_figure1B.jpg
- SourceData_Fig1/1C/SourceData1C.xlsx
- __MACOSX/SourceData_Fig1/1C/._SourceData1C.xlsx
