# Supplementary material for: Transient telomere uncapping triggers telomeric and subtelomeric rearrangements
Source: EMBO Rep. 2026 Feb 17;27(6):1607–31. doi: 10.1038/s44319-026-00717-4 (PMC13022453; doi:10.1038/s44319-026-00717-4)
Supplement: Supplementary file 6 — Source data Fig. 1 [file 44319_2026_717_MOESM6_ESM.zip › SourceData_Fig1/1C/SourceData1C.xlsx]

## Sheet: Feuil1
Fig. 1C	Source Data
	Colony forming units
Strain	cdc13-1
t	24 h	72 h
	0.000648416	5.71606e-05
	0.000395	0.000124167
	0.000286885	0.000108607
	0.000361722	6.11264e-05
	0.000893022
	0.000427335
	0.000379346
Mean	0.000484532	8.77651e-05
SD	0.000212218	3.36932e-05
SEM	8.0211e-05	1.68466e-05
