# Supplementary material for: Transient telomere uncapping triggers telomeric and subtelomeric rearrangements
Source: EMBO Rep. 2026 Feb 17;27(6):1607–31. doi: 10.1038/s44319-026-00717-4 (PMC13022453; doi:10.1038/s44319-026-00717-4)
Supplement: Supplementary file 7 — Source data Fig. 2 [file 44319_2026_717_MOESM7_ESM.zip]

Archive with 12 entries (8 files):
- SourceData_Fig2/
- SourceData_Fig2/.DS_Store
- __MACOSX/SourceData_Fig2/._.DS_Store
- SourceData_Fig2/2A/
- SourceData_Fig2/2C/
- SourceData_Fig2/2B/
- SourceData_Fig2/2A/rawdata_fig2A.jpg
- __MACOSX/SourceData_Fig2/2A/._rawdata_fig2A.jpg
- SourceData_Fig2/2C/rawdata_fig2C.jpg
- __MACOSX/SourceData_Fig2/2C/._rawdata_fig2C.jpg
- SourceData_Fig2/2B/rawdata_fig2B.jpg
- __MACOSX/SourceData_Fig2/2B/._rawdata_fig2B.jpg
