# Supplementary material for: Transient telomere uncapping triggers telomeric and subtelomeric rearrangements
Source: EMBO Rep. 2026 Feb 17;27(6):1607–31. doi: 10.1038/s44319-026-00717-4 (PMC13022453; doi:10.1038/s44319-026-00717-4)
Supplement: Supplementary file 8 — Source data Fig. 5 [file 44319_2026_717_MOESM8_ESM.zip]

Archive with 11 entries (6 files):
- SourceData_Fig5/
- SourceData_Fig5/5A/
- SourceData_Fig5/.DS_Store
- __MACOSX/SourceData_Fig5/._.DS_Store
- SourceData_Fig5/5C/
- SourceData_Fig5/5D/
- SourceData_Fig5/5B/
- SourceData_Fig5/5A/rawdata_fig5A.jpg
- SourceData_Fig5/5C/rawdata_fig5C.jpg
- SourceData_Fig5/5D/rawdata_fig5D.jpg
- SourceData_Fig5/5B/rawdata_fig5B.jpg
