# Supplementary material for: Transient telomere uncapping triggers telomeric and subtelomeric rearrangements
Source: EMBO Rep. 2026 Feb 17;27(6):1607–31. doi: 10.1038/s44319-026-00717-4 (PMC13022453; doi:10.1038/s44319-026-00717-4)
Supplement: Supplementary file 9 — Source data Fig. 6 [file 44319_2026_717_MOESM9_ESM.zip]

Archive with 9 entries (5 files):
- SourceData_Fig6/
- SourceData_Fig6/6A/
- SourceData_Fig6/.DS_Store
- __MACOSX/SourceData_Fig6/._.DS_Store
- SourceData_Fig6/6B/
- SourceData_Fig6/6C/
- SourceData_Fig6/6A/rawdata_fig6A.jpg
- SourceData_Fig6/6B/rawdata_fig6B.jpg
- SourceData_Fig6/6C/rawdata_fig6C.jpg
